# Supplementary material for: Immune cell landscapes are associated with high-grade serous ovarian cancer survival
Source: Sci Rep. 2024 Jul 12;14:16140. doi: 10.1038/s41598-024-67213-4 (PMC11245545; doi:10.1038/s41598-024-67213-4)
Supplement: Supplementary file 2 — Supplementary Tables. [file 41598_2024_67213_MOESM2_ESM.xlsx]

## Sheet: Table S1
	B.cells.1	B.cells.2	B.cells.3	B.cells.4	B.cells.5	CD4.T.cells.1	CD4.T.cells.2	CD4.T.cells.3	CD4.T.cells.4	CD4.T.cells.5	CD4.T.cells.6	CD4.T.cells.7	CD8.T.cells.1	CD8.T.cells.2	CD8.T.cells.3	Dendritic.cells.1	Dendritic.cells.2	Dendritic.cells.3	Dendritic.cells.4	Dendritic.cells.5	Dendritic.cells.6	Dendritic.cells.7	Dendritic.cells.8	Endothelial.cells.1	Endothelial.cells.2	Endothelial.cells.3	Endothelial.cells.4	Endothelial.cells.5	Epithelial.cells.1	Epithelial.cells.2	Epithelial.cells.3	Epithelial.cells.4	Epithelial.cells.5	Epithelial.cells.6	Fibroblasts.1	Fibroblasts.2	Fibroblasts.3	Fibroblasts.4	Fibroblasts.5	Fibroblasts.6	Fibroblasts.7	Fibroblasts.8	Mast.cells.1	Mast.cells.2	Mast.cells.3	Mast.cells.4	Mast.cells.5	Mast.cells.6	Monocytes.and.Macrophages.1
GSM794865_s10d	0.0564543	0.0968798	0.13173	1.17865e-14	0.334189	0.184367	0.0873894	0.00522736	0.0317836	0.0133945	1.10153e-14	0.065656	0.150459	0.227099	0.254233	0.123784	0.105929	0.110567	0.016756	0.137573	0.0531212	0.125937	0.184384	0.114364	0.447927	0.172578	0.0680865	0.172852	0.157696	0.127608	0.41954	0.150757	0.144401	1.02212e-14	0.0553379	0.112732	0.256638	0.0187718	1.03826e-14	0.0760963	0.124742	0.19078	0.141868	0.0699494	0.0219632	0.172416	0.247836	0.234713	0.079448
GSM794866_s11d	0.0236094	0.14831	0.0803697	0.185645	0.011089	0.00185295	0.0107405	0.0571735	0.0179456	0.0505615	0.069775	0.0586032	0.0650749	1.58811e-14	1.58811e-14	0.00131062	0.00740869	0.00678107	0.0908728	1.20052e-14	0.055205	0.0384227	0.00779995	0.0714422	0.00379644	0.0426033	0.32274	0.242694	0.171081	0.139275	0.0134199	0.00133937	0.201656	0.0319705	0.128084	0.0326987	0.00844731	0.0715701	0.144894	0.108082	1.06051e-14	0.0790772	0.0808544	0.0863097	0.176859	0.0664771	0.00462795	0.0774039	0.009843
GSM794867_s115d	0.116759	0.200043	0.0560296	0.0867544	0.139096	0.155062	0.112164	0.0675759	0.000338141	0.108157	0.0371072	0.121675	0.243054	0.0229245	0.243453	0.0720624	0.015058	0.158131	0.00994356	0.0271676	0.0120026	0.110051	0.0170283	0.0475926	0.0244193	0.124562	0.24039	0.254192	0.131772	9.08114e-15	9.08114e-15	0.361779	0.199452	0.0197026	0.0666892	0.0114248	6.08042e-13	0.0723613	0.132489	0.106187	0.0742174	0.134691	0.09406	0.126562	0.180048	0.0332758	0.00318137	0.18088	0.0655424
GSM794868_s116d	0.107012	0.207687	0.080813	0.0512986	0.0251813	1.16669e-14	0.0782036	0.0629483	0.0140759	0.168109	0.00913023	0.0921949	0.0855542	0.00158465	0.0310022	0.0421817	1.20902e-14	0.00609252	0.0242996	1.20902e-14	1.20902e-14	1.20902e-14	0.0269682	0.112714	0.0236938	0.0711394	0.27361	0.234414	0.174379	0.0526784	0.0684549	1.04652e-07	0.202352	0.0917337	0.0796346	0.0850824	0.056873	0.0281631	0.145717	0.206087	0.0093049	0.0755941	0.064822	0.221972	0.160275	0.0746678	0.108994	3.62616e-09	0.0476848
GSM794869_s117d	0.271352	0.107399	0.0412481	1.33202e-12	0.225155	0.172008	0.133173	0.0736418	0.018043	0.0530829	0.00158864	0.0270166	0.261831	0.0597831	0.178901	0.202271	0.0320706	0.129568	0.102364	0.00897516	0.00644146	0.0684174	0.0156932	0.0379305	0.0652129	0.224821	0.202553	0.261474	0.121534	0.0336215	0.0361587	0.12831	0.440577	0.131587	0.0797793	0.0177204	0.0175104	0.0559937	0.0600202	0.148577	0.125744	0.0797965	0.120566	0.0815762	0.12314	0.18688	1.10745e-14	0.0957874	0.144115
GSM794870_s119d	0.0161122	0.0870231	0.0592864	0.0451171	0.0748314	7.78794e-15	0.0402668	0.0398599	0.0032363	0.0422073	0.011014	0.0186568	0.118709	0.165591	1.52247e-14	0.00727739	0.0841787	8.81504e-15	0.0492334	0.0727808	0.00827297	0.0453153	0.241473	0.0404237	0.565631	0.0461979	0.0706163	0.20342	0.11082	0.00573813	0.473392	7.52919e-08	0.0758491	0.213932	0.129527	0.0481614	0.303453	0.00779505	8.60529e-06	0.19364	0.0398692	0.0908501	0.0838171	0.0517056	0.0513981	0.028383	0.457619	0.0970693	0.0444921
GSM794871_s12d	0.274314	0.123954	0.0435199	0.0674712	0.305014	0.24653	0.105832	0.0379785	0.0142353	0.0142418	0.0550713	0.024447	0.297797	0.157732	0.252058	0.182091	0.0755673	0.253891	0.0468964	5.27811e-06	0.00736595	0.041636	0.0100722	0.0099399	0.0393055	0.215047	0.14827	0.196211	0.0831085	9.1305e-15	9.1305e-15	0.523937	0.127178	0.0161486	0.0741268	0.00293261	0.00338653	0.0555855	0.0318585	0.10073	0.160159	0.13089	0.0313186	0.0541129	0.0722748	0.251288	1.06604e-14	0.192906	0.100583
GSM794872_s120d	0.0223849	0.0875003	0.0368835	0.262082	6.91127e-15	0.0233365	7.20542e-15	0.0420549	7.20542e-15	0.0852159	0.0801895	0.122226	0.0214159	6.81666e-15	6.81666e-15	8.11166e-15	6.06451e-13	8.11166e-15	0.0728869	8.11166e-15	0.00330511	0.0401904	0.0485788	0.0732892	0.0684808	8.66477e-15	0.362832	0.242907	0.238563	0.0161269	0.0437944	8.81691e-15	0.0842353	0.254602	0.112456	0.0547918	0.00812663	0.0687095	0.14025	0.251173	8.08679e-15	0.073498	0.105765	0.117678	0.399469	8.23835e-15	0.0746014	8.23835e-15	0.0175173
GSM794873_s122d	0.161212	0.121703	0.035266	0.0461333	0.15098	0.0248921	0.130002	0.0672789	0.0681746	0.0269399	0.0506207	0.0522198	0.218808	1.40375e-14	0.116559	0.100067	0.0326035	0.0280136	0.0285214	0.0827464	0.0170734	0.02347	0.121902	0.102157	0.318332	0.164845	0.196798	0.131224	0.120295	0.197075	0.267073	0.0490113	0.0785059	0.0505856	0.0532521	0.096253	0.247223	0.0805687	0.147306	0.0993466	0.0259323	0.0932427	0.109737	0.113543	0.0410571	0.0878074	0.287862	0.0734437	0.0822891
GSM794874_s123d	0.0915306	0.0829305	0.0319435	0.238561	0.0111439	0.0277785	0.0261181	0.0969519	7.27951e-15	0.0885322	0.0675727	0.0818355	0.0462371	7.47024e-15	7.47024e-15	8.50152e-15	8.50152e-15	0.00404872	0.00827599	0.0407704	2.10093e-07	0.0142189	0.0309627	0.0655497	9.5488e-11	0.0603867	0.410799	0.221531	0.176727	0.0570084	7.27041e-15	0.022054	0.320014	0.0159848	0.117913	0.00937176	0.00153417	0.0748076	0.211613	0.0893958	7.6381e-15	0.0956427	0.0876084	0.139112	0.255743	0.00378562	0.00206127	0.0281804	0.0135375
GSM794875_s125Rd	0.108155	0.201928	0.017847	0.259361	0.0503771	0.0246495	0.0166476	0.0256483	9.97712e-15	0.0131753	0.104233	0.134285	0.0761437	0.0845844	0.102142	0.0435106	0.00411273	0.0837008	0.074133	9.42852e-15	9.42852e-15	0.0187002	0.0420395	0.0633019	0.0672314	0.0494664	0.430929	0.183164	0.205956	0.0310308	0.0407974	0.14638	0.142494	0.0526457	0.0921084	0.0223831	0.0468958	0.100844	0.199945	0.169155	0.00718416	0.10234	0.0854485	0.133199	0.225905	0.0384683	0.0196561	0.0130255	0.046205
GSM794876_s129d	0.125235	0.126047	0.0551616	0.0744996	0.0915911	0.0635344	0.0686498	0.0901395	0.0411446	0.200745	0.0343069	0.11011	0.0932526	0.0849475	0.154459	0.116223	0.00802684	0.129087	0.0250711	0.0541324	7.82432e-15	7.82432e-15	0.00574954	0.146165	0.093512	0.130756	0.309343	0.2085	0.077376	0.0942031	0.0442704	0.161813	0.0286901	0.33585	0.0685076	0.111116	0.0301875	0.0353186	0.0932925	0.272514	0.0437181	0.15089	0.190195	0.150493	0.250219	0.0882141	0.161271	0.00848128	0.100255
GSM794877_s130d	0.0858971	0.154948	0.0650338	0.159962	7.62825e-15	0.0278856	0.0241619	0.118746	0.0177809	0.0846683	0.0412172	0.200388	0.0290316	0.00584697	0.0366964	0.0117847	0.00623156	0.0142478	0.0524815	0.014889	0.00412754	0.0621552	7.69666e-15	0.0637296	0.000487353	0.0942075	0.332055	0.28276	0.180811	0.0273769	1.36813e-13	0.0359723	0.174719	0.162542	0.094206	0.0362121	0.00539674	0.052013	0.206241	0.204591	0.00206068	0.0411694	0.156161	0.136202	0.329822	8.80114e-15	0.0110373	0.00400849	0.0248108
GSM794878_s132d	0.286408	0.0864334	0.00200309	0.0915025	0.227987	0.189043	0.138914	0.0242263	0.00823086	0.0539008	0.0357074	0.0403124	0.358628	0.109311	0.156002	0.265522	0.0318383	0.102589	0.0579179	5.4731e-11	0.0084517	7.46219e-15	0.000874372	0.0246806	1.78654e-09	0.224518	0.279579	0.214869	0.0748862	0.0465953	8.24602e-15	0.288133	0.179362	0.0258219	0.0690799	0.00828322	7.28686e-15	0.0586931	0.115859	0.113572	0.13767	0.0720904	0.0567105	0.155329	0.178044	0.183233	0.00176543	0.0546942	0.179497
GSM794879_s134d	0.0294019	0.163939	0.0864658	0.238276	0.0421631	0.0534682	0.0271227	0.0442721	7.76254e-15	7.76254e-15	0.123641	0.109039	0.12289	9.28121e-15	0.00960765	0.0353112	0.0189178	0.00090596	0.0472498	0.0130317	0.00331964	0.0139638	9.59125e-15	0.0574126	0.00392438	0.0741686	0.38802	0.205397	0.118697	0.0956712	1.0328e-14	1.0328e-14	0.250893	0.0574886	0.0708404	0.0217849	9.30989e-15	0.0733369	0.179051	0.163594	0.0125308	0.0545312	0.0771994	0.194095	0.286689	0.0153968	0.00317546	0.0110705	0.0413762
GSM794880_s139d	0.0853595	0.174629	0.0387253	0.0544015	0.14998	0.0767782	0.0623824	0.0726237	0.0109992	0.0936308	0.00925354	0.0120257	0.239569	0.0801508	0.150274	0.0837773	0.041653	0.0585911	0.0941867	0.00399232	1.15639e-14	0.0472625	0.132076	0.0635968	0.345566	0.058145	0.178763	0.240865	0.380102	0.00195664	0.27883	1.91405e-07	0.0795062	0.116948	0.121865	0.0319075	0.195924	0.0121559	0.0771963	0.155513	0.0197015	0.222697	0.12012	0.126339	0.101974	0.0220306	0.165422	0.116649	0.0375111
GSM794881_s140d	0.0590451	0.121868	0.115618	0.0934721	0.0470153	0.0525306	0.046827	0.121505	0.114169	0.0568368	0.0690094	0.0121869	0.0810522	0.0332698	1.43077e-14	0.0361099	0.0669588	0.00764592	0.0447996	0.0951452	0.0292063	0.109302	1.23826e-14	0.0786401	0.124977	0.138442	0.215242	0.191575	0.24519	0.203424	2.44644e-10	0.116811	0.228001	1.05203e-14	0.0670826	0.0350457	0.000721407	0.0842057	0.13752	0.11179	0.0749408	0.10005	0.109831	0.104802	0.0884712	0.0372523	0.0171071	0.263575	0.0761472
GSM794882_s143d	0.466828	0.0430812	0.141634	5.05674e-15	0.176629	0.106072	0.295989	0.0456001	0.166389	0.0296206	0.0052491	6.9148e-15	0.422527	0.15449	0.0570437	0.308834	0.0688563	0.0316689	0.0351622	0.154697	0.0175338	0.0167296	0.0403773	0.398231	0.103983	0.365613	0.0234431	0.10873	0.0958587	0.483	0.189453	0.173142	0.0585466	8.58017e-15	0.0636934	0.278452	0.106963	0.00988256	0.0404595	0.0687941	0.279598	0.0672624	0.310846	0.0469505	7.09859e-15	0.35793	0.112931	0.11906	0.296198
GSM794883_s144d	0.0937163	0.137365	0.140222	0.117368	1.06726e-14	0.0133155	0.00193688	0.090476	0.00135392	0.0648364	0.0528808	0.0576185	0.0218171	1.1947e-14	0.0797145	1.05787e-14	1.05787e-14	0.0449875	0.0323893	0.00178111	1.05787e-14	0.00441561	1.05787e-14	0.129431	0.0126563	0.0682708	0.306821	0.183949	0.117774	0.0398375	1.04651e-14	0.124399	0.157864	0.115775	0.0649376	0.0404464	0.000439678	0.0437592	0.15101	0.164842	0.00788964	0.0986389	0.100649	0.269625	0.182722	1.17215e-14	1.17215e-14	1.17215e-14	0.00956114
GSM794884_s145d	0.038097	0.183062	0.0496745	0.127322	1.76975e-05	0.0289714	0.0096995	0.0998107	1.131e-14	0.0864727	0.11878	0.073534	0.028636	1.00094e-14	0.0354693	0.0226816	1.26859e-14	1.26859e-14	0.0334703	0.0615407	0.0625274	1.26859e-14	1.26859e-14	0.179116	1.23475e-08	0.0100297	0.396157	0.147561	0.0266723	0.121029	8.92289e-15	0.00769062	0.0138456	0.565784	0.0691877	0.0986641	0.0120963	0.11356	0.0697128	0.252681	0.0195363	0.0627737	0.182435	0.0699879	0.418478	1.04961e-14	0.0472557	1.04961e-14	7.07372e-15
GSM794885_s146d	0.0765209	0.119075	1.24443e-14	0.0965991	0.325537	0.199609	0.0752254	0.00564942	0.0390112	0.0672421	0.162411	0.0634549	0.220823	0.0367533	0.333559	0.0790336	9.90113e-15	0.155854	0.0332855	0.0112191	0.138271	0.109335	0.0224216	0.017894	0.0928091	0.0709983	0.227971	0.165843	0.174404	6.48114e-12	0.0342115	0.237288	0.366599	0.0325824	0.0805245	0.0283374	0.0193761	0.0579033	0.0920426	0.0685866	0.0732262	0.178955	0.036618	0.111781	0.13712	0.117317	0.127646	0.143596	0.0740654
GSM794886_s148d	0.0346236	0.0823747	0.017655	0.0259154	0.212576	0.215956	1.40848e-14	0.0341002	0.0436319	1.40848e-14	0.0246599	0.0198677	0.0918212	0.0998457	0.338686	0.0364242	0.00120091	0.312695	0.0499975	0.0218724	1.30577e-14	1.30577e-14	0.119004	0.0693497	0.25443	0.131434	0.10717	0.139679	0.182816	0.0398127	0.15813	0.312496	0.122828	0.06974	0.0390824	0.0127478	0.158579	0.119744	0.0786041	0.0726257	0.0351171	0.152748	0.0775803	0.0430059	0.125584	0.144053	0.305127	0.0160051	0.0133973
GSM794887_s15d	0.231136	0.157905	0.0108782	1.37671e-05	0.307727	0.142528	0.156661	0.0316524	0.0771919	0.0165847	0.00205472	0.0745282	0.335548	0.145986	0.251002	0.258526	0.0110035	0.102616	0.0999234	0.0010637	0.0220222	0.00167646	0.0334122	0.1733	0.0194043	0.289431	0.22935	0.131071	0.101769	0.184732	0.0260635	0.242553	0.0500148	0.0886682	0.0798403	0.0736078	0.0401832	0.0394831	0.138218	0.148477	0.131359	0.149336	0.187969	0.137523	0.102738	0.226944	0.0102991	0.0168252	0.152212
GSM794888_s150d	0.192895	0.0928285	0.126373	0.052857	0.132048	0.0835588	0.0772649	0.0362786	0.0122751	0.0194248	0.0645872	0.0801105	0.215298	0.0057332	0.0450759	0.0479639	0.0751826	0.0350799	0.00626847	0.055544	0.210196	0.0278059	9.10632e-15	0.0905099	4.46415e-06	0.185812	0.235804	0.194567	0.110937	0.192088	0.0214928	0.0839845	0.349629	8.94895e-15	0.0492134	0.0315531	9.1898e-15	0.106557	0.152222	0.106494	0.0777642	0.0188475	0.0732026	0.240561	0.140297	0.245288	0.0250913	0.0589197	0.145388
GSM794889_s155d	0.143286	0.0936921	0.0399337	0.0768079	0.134122	0.122832	0.0388076	0.0317039	0.0490416	0.0531326	0.0220888	0.0252804	0.132924	0.0425837	0.26457	0.0781165	0.04888	0.139287	0.0715122	1.12732e-14	0.0295535	0.0287505	0.0162937	0.0589144	0.0269936	0.0423875	0.255082	0.223073	0.142447	0.00832603	0.0189466	0.191334	0.182334	0.0415872	0.058596	0.0258039	0.00696809	0.0503502	0.133167	0.084131	0.0354127	0.12241	0.038747	0.151605	0.173738	0.104742	3.96521e-10	0.0793005	0.0512593
GSM794890_s156d	0.092618	0.165047	1.37531e-14	0.173423	0.172554	0.0503752	0.069009	0.100863	0.0396107	0.0306699	0.0872052	0.0354067	0.175933	1.54456e-14	0.231476	0.061636	0.000374409	0.0954241	0.0733627	1.43448e-14	0.0585287	0.0107507	1.43448e-14	0.0370861	1.15671e-14	0.0463363	0.306636	0.156117	0.0211451	1.32278e-09	0.00302291	0.0728357	0.0380082	0.251738	0.0750134	0.00398293	9.14791e-15	0.0468859	0.132809	0.0916639	0.0151078	0.0796621	0.0881176	0.077638	0.176704	0.0661852	1.22053e-14	1.22053e-14	0.0148561
GSM794891_s16d	3.76668e-09	0.0283472	0.310387	0.011773	0.0419428	0.0101725	0.0309224	0.068693	0.204982	0.0769509	0.029689	0.118456	0.0567223	0.013565	0.00203131	0.00419079	0.0330329	9.78647e-15	0.0664768	0.156067	0.0592045	0.0878292	0.0105423	0.132694	1.0932e-14	0.186692	0.237908	0.150601	0.138427	0.384143	0.0522303	0.00300798	0.193407	9.67263e-15	0.0488839	0.0904946	3.8076e-10	0.0727332	0.135316	0.100021	0.061814	0.0240705	0.0916156	0.330572	0.125647	0.0546605	9.90954e-15	0.167812	0.0241747
GSM794892_s160d	1.15596e-14	0.127953	0.137583	0.152286	0.00722544	1.0597e-14	1.0597e-14	0.134287	0.0197398	0.0373193	0.0724535	0.0541539	0.0284129	1.51665e-14	1.51665e-14	0.00127882	1.24081e-14	1.24081e-14	0.0664032	1.24081e-14	0.022984	0.0274416	1.24081e-14	0.164459	0.0915065	0.039016	0.290614	0.186732	0.118327	0.136233	0.0363172	1.03115e-14	0.305469	0.112615	0.0729623	0.111457	0.00238901	0.0709545	0.198752	0.150655	0.00678884	0.0116582	0.161942	0.27683	0.247169	1.0751e-14	0.042881	1.0751e-14	7.80359e-15
GSM794893_s17d	0.192765	0.133084	0.0687033	0.169582	0.24127	0.0650797	0.0989228	0.0546864	0.0311816	0.017935	0.0205532	0.100334	0.22916	0.203815	0.0355391	0.102735	0.0698954	0.039098	0.0588544	0.0113351	0.0641073	0.0428332	0.00378537	0.090025	0.00320378	0.156918	0.224544	0.250988	0.13993	0.193038	1.03092e-14	0.113202	0.226476	1.03092e-14	0.108299	0.0524783	0.00597774	0.0581365	0.153757	0.0655939	0.0620957	0.0955574	0.112956	0.195651	0.0291764	0.134053	1.08123e-14	0.0508869	0.0760744
GSM794894_s171d	0.0273416	0.130377	0.103538	0.00842684	0.0757621	1.10564e-14	0.0409958	0.0417567	0.0532094	0.115085	1.10564e-14	0.0152753	0.0671212	0.0810419	1.34452e-14	0.0521044	0.0408064	0.00925415	0.105365	0.062749	1.00333e-14	0.00782179	0.354056	0.261003	0.287141	0.163844	0.102778	0.167039	0.187404	0.144795	0.382216	1.15571e-14	0.0633695	0.120833	0.0626535	0.172315	0.298611	0.0284608	0.0983688	0.0944911	0.057708	0.0708273	0.259276	0.115587	0.0572383	0.0378308	0.318283	0.0192467	0.0318237
GSM794895_s173d	0.267756	0.115814	0.0469371	0.0400069	0.175678	0.0337052	0.167956	0.0553233	0.0730026	0.0528594	0.0394635	0.0512918	0.202563	0.0300616	0.0803976	0.121506	0.0341679	0.0510689	0.0219337	0.00468064	0.14231	0.0799124	0.0632881	0.0736081	0.222176	0.217242	0.12548	0.182739	0.116257	0.110878	0.114304	0.0743567	0.0580391	0.188385	0.104135	0.0785684	0.111355	0.0475954	0.0892229	0.0960857	0.101384	0.121492	0.0999023	0.0713021	0.0318384	0.200238	0.162278	0.101695	0.163299
GSM794896_s174d	0.323596	0.043999	0.156926	0.00190379	0.258036	0.11911	0.228951	0.0887983	0.127837	0.0580751	0.00109694	7.92278e-15	0.387924	0.149481	0.188165	0.281794	0.0298369	0.0855989	0.0279346	0.106951	0.038943	0.0396505	0.10323	0.511341	0.118497	0.230262	0.0198775	0.120022	0.10642	0.348234	0.300624	0.164965	0.0340198	0.0297149	0.0665855	0.276885	0.182861	0.00966539	0.0166578	0.0621716	0.209795	0.0540332	0.37448	0.0422875	8.64969e-15	0.292524	0.192575	5.78842e-05	0.202356
GSM794897_s178d	0.0996019	0.0256982	0.18142	0.0240061	0.360678	0.071167	0.200655	0.0292849	0.121161	0.0232335	0.022634	1.07018e-14	0.202863	0.203215	0.140699	0.135654	0.0880512	0.0666812	0.0193971	0.126558	1.02216e-14	0.125142	0.177737	0.384507	0.371488	0.155852	0.0097535	0.0783992	0.07838	0.265114	0.458919	0.0776693	0.00371186	0.10599	0.0563252	0.256767	0.301999	0.0377742	1.0135e-14	0.0577712	0.116524	0.047995	0.282681	0.0244235	9.87702e-15	0.209107	0.401709	0.0218645	0.1264
GSM794898_s18d	0.0262772	0.0274775	0.105277	0.227442	9.98882e-15	1.01767e-14	1.01767e-14	0.0601325	0.00195964	0.0155492	0.0592655	0.0621055	0.00171285	1.0428e-14	1.0428e-14	0.00470689	1.07513e-14	1.07513e-14	0.0462792	0.00577507	0.0542509	0.0722134	0.0200044	0.0574982	9.93874e-15	0.0323656	0.313206	0.169447	0.188812	0.0596508	0.164151	9.37962e-15	0.196331	0.0150833	0.0297526	0.0229537	9.19076e-15	0.0542108	0.14941	0.122153	0.000272106	0.0838616	0.0656824	0.0994	0.199936	0.0261813	0.0338842	0.0295001	0.00249315
GSM794899_s183d	0.0823613	0.170078	0.155397	0.157132	0.048773	0.00927416	0.0253724	0.0810011	0.0274711	0.0628195	0.0922617	0.0245447	0.0665652	0.0208947	0.0524104	0.00987646	0.0660892	0.0624108	0.124035	0.0179331	0.0120456	0.0348925	0.00526062	0.0540522	0.047463	0.109782	0.240448	0.236921	0.12626	0.114388	1.14756e-14	0.147746	0.179802	0.0718328	0.0920326	0.0321935	0.0113816	0.0965873	0.0939478	0.112394	0.00496971	0.0535809	0.0447028	0.0597631	0.223168	0.0372631	1.2568e-14	0.167648	0.0208632
GSM794900_s184d	0.0494472	0.202179	0.0581006	0.0372834	0.0349499	0.0424083	0.0675021	0.123222	0.0248452	0.0368633	0.0556698	0.113674	0.0481851	0.0810286	0.191263	0.00743574	0.0062295	0.0974892	0.0226164	1.12655e-14	0.0253704	0.0545349	0.0766294	0.0812256	0.117134	0.0197856	0.233698	0.278796	0.249566	1.1476e-14	0.0638008	0.16442	0.23435	0.0886039	0.0862852	0.0123521	0.0373484	0.0422867	0.106537	0.114722	0.0242797	0.111715	0.0613282	0.169069	0.295544	0.0158734	0.0660033	0.0617394	0.0192013
GSM794901_s185d	0.0777449	0.290566	0.105945	0.0207802	0.149933	0.0939297	0.0479442	0.0229543	1.16151e-14	0.0758742	0.020862	0.0437213	0.0550933	0.0718155	0.118527	0.0549116	0.0772591	0.115096	0.085001	5.37027e-06	1.25198e-14	1.25198e-14	0.00276418	0.0847531	0.0290923	0.0649397	0.286928	0.165596	0.107973	0.0866402	0.0140683	0.1976	0.103471	0.0797156	0.0493378	0.0419145	1.50016e-13	0.0241526	0.106297	0.0988234	0.0430671	0.121636	0.0602957	0.130127	0.0106725	0.118185	0.0112799	0.114743	0.0576446
GSM794902_s186d	0.19033	0.0366332	0.0683692	9.87014e-15	0.404791	0.120466	0.201674	0.0857062	0.0771026	0.00214919	1.14178e-14	0.0153352	0.268725	0.187205	0.0829814	0.180693	0.055649	0.0297797	0.048904	0.0638897	0.100838	9.21369e-15	0.21593	0.157161	0.461529	0.215445	0.0151514	0.135286	0.100696	0.099286	0.452595	0.0700593	0.103908	0.000311326	0.0484385	0.166116	0.327165	0.0224638	0.0144961	0.0642445	0.144674	0.0269134	0.144431	0.07909	9.04846e-15	0.205857	0.429238	9.04846e-15	0.164077
GSM794903_s2d	0.0186511	0.130954	0.0515942	0.172745	0.000112826	0.0245972	2.27792e-11	0.0772514	0.0196729	0.0616663	0.0673966	0.0662219	0.0229522	1.802e-14	0.0166894	0.018625	0.00959982	0.0239738	0.05844	1.30937e-14	1.30937e-14	0.0358442	0.0230905	0.0736243	0.00812217	0.0275483	0.28621	0.25746	0.16647	0.00439155	0.0342272	0.117264	0.190785	0.0170697	0.0971293	0.0296826	0.00226415	0.0598628	0.126309	0.144791	0.0162393	0.0723726	0.034952	0.122853	0.213608	0.0466284	1.21663e-14	0.0654862	0.00411308
GSM794904_s20d	0.000149644	0.103971	0.0684949	0.0327702	0.0391215	0.00867121	1.26608e-14	0.0417194	1.47525e-09	0.0345757	0.0730852	0.00976802	0.0462359	1.85253e-14	0.0641357	0.00208597	1.33678e-14	0.00964746	0.0951635	1.33678e-14	0.135412	0.0792971	0.100316	0.0992345	0.141531	0.000631833	0.172262	0.186816	0.170913	0.0145088	0.15079	0.0647029	0.142301	0.148989	0.027091	0.0402663	0.120597	0.0673748	0.122422	0.109287	1.22037e-14	0.21692	0.0712944	0.149189	0.196551	1.97216e-06	0.0950611	0.0601787	0.00306094
GSM794905_s22d	0.0886303	0.214473	0.0677461	0.095196	7.20168e-13	0.0440294	0.0129819	0.102776	8.39372e-15	0.0805101	0.0196191	0.0465331	0.128016	8.76353e-15	0.0839126	0.0313932	7.66881e-15	0.0261057	0.0250942	7.66881e-15	0.0800471	0.0352824	7.66881e-15	0.0385249	1.20414e-06	0.0341189	0.475587	0.232497	0.277451	9.01675e-15	0.0569959	0.00450511	0.178111	0.132396	0.0713799	0.0136323	1.64695e-07	0.0266917	0.0459337	0.282772	0.0174147	0.115623	0.134105	0.108293	0.289505	0.0949307	1.79532e-05	0.008202	0.0229962
GSM794906_s23d	0.0526987	0.184003	0.421903	0.119023	8.8829e-15	0.00471536	0.0541497	0.0659987	0.210208	0.121682	0.0628281	0.0183242	0.0536615	0.00794126	0.0359713	0.0453229	1.0061e-14	0.00220791	0.0834001	0.322498	0.00701726	0.0916278	0.029371	0.511016	0.0997846	0.0947706	0.139696	0.154733	0.0404473	0.605036	0.0536465	7.67583e-15	0.00702164	0.178666	0.0541907	0.430098	0.0311014	0.0878515	0.096898	0.130033	0.0117642	0.0368543	0.57493	0.0904922	0.123021	0.0101679	0.0243705	0.0181623	0.0316989
GSM794907_s249d	0.0227264	0.156185	0.020096	0.0717732	0.293883	0.139515	0.0715597	0.0638164	0.0826107	0.0270253	0.0538578	1.41734e-14	0.201909	0.157385	0.261395	0.0887849	0.100181	0.0952384	0.0647853	0.00679622	0.0559535	0.118592	0.110506	0.0389097	0.34207	0.163617	0.173054	0.136929	0.213266	0.0530926	0.309494	0.227107	0.0340333	0.0332864	0.0745784	0.0375712	0.159593	0.0772785	0.0779931	0.0799887	0.0925448	0.13829	0.0635576	0.0621017	0.0199849	0.0703669	0.215303	0.24649	0.0322545
GSM794908_s25d	0.0356039	0.185517	0.0281976	0.209987	5.43182e-05	0.00402357	0.0179469	0.0899659	0.00183698	0.0468523	0.0343334	0.0813383	0.0207944	9.15469e-15	9.15469e-15	0.0230821	1.07569e-14	1.07623e-08	0.0515294	2.21366e-10	1.07569e-14	0.0454409	1.07569e-14	0.0299044	9.98667e-15	0.0946806	0.279359	0.208675	0.0759844	9.30649e-06	9.33878e-15	0.0305612	0.234305	0.0372813	0.0560668	0.0124862	8.94609e-15	0.0799205	0.179266	0.05506	0.0143387	0.050952	0.0441845	0.306285	0.200867	8.4603e-15	8.4603e-15	0.0144252	3.89241e-13
GSM794909_s257d	0.0142748	0.214812	0.0094638	0.0397747	1.42035e-14	0.0041232	1.27659e-14	0.0635758	0.0743203	0.0712226	0.020172	0.0267085	0.0199009	0.174083	0.0441237	1.26011e-14	1.26011e-14	0.038415	0.0557744	0.0579026	1.26011e-14	0.0234054	0.234965	0.0922117	0.402991	0.0508764	0.158127	0.135364	0.220989	1.1536e-14	0.260774	0.0948353	0.0386384	0.163861	0.0600476	0.0611079	0.274032	0.0198954	0.0808614	0.133778	0.00121859	0.113547	0.0683758	0.113344	0.146466	0.0201378	0.280985	0.0117933	9.89372e-15
GSM794910_s260d	0.0326028	0.06625	0.16074	0.0978326	9.00367e-15	9.515e-15	9.515e-15	0.065267	0.023593	0.0410602	0.018953	0.0438525	0.00438105	1.0149e-14	1.0149e-14	1.03946e-14	1.03946e-14	1.03946e-14	0.0436023	0.034394	1.03946e-14	0.0453774	1.03946e-14	0.0808777	1.06094e-14	0.181479	0.225944	0.192321	0.155482	0.110668	0.0146897	9.80505e-15	0.428518	9.80505e-15	0.0529099	0.040906	9.29082e-15	0.0341636	0.126976	0.202648	9.29082e-15	0.0434312	0.0555558	0.465613	0.139601	8.89509e-15	8.89509e-15	0.0015853	0.0111028
GSM794911_s262d	0.0130007	0.141057	0.21346	0.103198	0.0114094	0.00577343	0.00552643	0.0398774	0.10584	0.126359	0.00427834	3.96834e-14	0.038189	0.0399127	1.33167e-14	0.0258033	0.0195973	9.25444e-15	0.0935402	0.216622	9.25444e-15	0.0213607	0.296856	0.210783	0.499275	0.0910204	0.0776815	0.120854	0.0664933	0.27683	0.412963	8.27686e-15	0.00267566	0.229568	0.0581969	0.259116	0.375661	0.0111283	0.00652151	0.135912	0.00995485	0.0527755	0.268473	0.112983	0.0202126	0.0105071	0.416089	0.0754329	0.0331485
GSM794912_s264d	0.0131516	0.289039	0.0398633	0.0203025	6.93841e-15	9.30491e-15	0.0455168	0.0264068	2.25522e-14	0.207319	0.0779925	0.0155053	0.0286063	1.11904e-14	0.00673863	0.00939892	1.00792e-14	0.00328782	0.0464102	0.0842664	1.00792e-14	1.00792e-14	0.0565637	0.0659747	0.11029	3.62394e-10	0.43458	0.227664	0.0423001	0.00025505	0.022053	0.00261744	0.00240145	0.583821	0.0927132	0.0460261	0.0214755	0.027292	0.0183306	0.527053	7.0315e-15	0.00688286	0.158142	0.0376596	0.548913	8.24929e-15	0.0655702	8.24929e-15	0.00975445
GSM794913_s266d	0.0765854	0.134494	0.179651	0.041743	1.40378e-05	0.00647089	0.0230701	0.05275	0.0499574	0.0264849	0.0468767	0.00370938	0.0321391	0.260275	0.0945113	0.00138708	0.0304419	0.0360581	0.0363953	0.10085	1.13487e-14	0.0552499	0.0603945	0.161074	0.259127	0.104274	0.150842	0.258508	0.115367	0.0615723	0.22525	0.0665083	0.261455	0.182539	0.0552863	0.143625	0.137335	0.0383185	0.13214	0.153779	0.00478685	0.126566	0.170504	0.162248	0.188212	0.0708638	0.215897	0.0407627	9.16742e-15
GSM794914_s267d	0.0665014	0.166172	0.0306533	0.2296	0.0292828	0.0111967	0.0274681	0.065467	1.77957e-09	0.00845027	0.096706	0.0931063	0.0707129	0.0320159	1.46426e-14	0.0260269	0.0257148	0.00254244	0.0464812	0.01392	0.003204	0.0552838	9.31048e-15	0.0542967	1.01e-14	0.0764043	0.305304	0.213558	0.100292	0.143457	9.4532e-15	0.0132423	0.119835	0.00680598	0.0824567	0.0275904	9.1888e-15	0.0894546	0.132014	0.107751	0.0248888	0.0691161	0.0573046	0.139892	0.246858	0.0546515	0.0282389	0.0185582	0.0298594
GSM794915_s268d	0.0279951	0.0593297	0.120561	0.0756401	5.18264e-07	1.10251e-14	1.10251e-14	0.0194049	0.0217676	0.0764913	0.0345273	0.0492537	0.0123395	1.07188e-14	1.07188e-14	1.07941e-14	0.00830579	1.07941e-14	0.0339269	0.00298826	0.138719	0.129475	0.00829684	0.063583	0.0739938	0.0800407	0.274057	0.171306	0.187546	0.0651149	0.22415	1.05267e-14	0.278167	3.1262e-10	0.0408266	0.0515514	0.0371943	0.0714715	0.200489	0.165407	1.22217e-14	0.0553096	0.0312759	0.445263	0.211414	0.000819454	0.016495	0.0236769	0.000397318
GSM794916_s269d	0.0289144	0.14833	0.0397709	0.0744715	0.183334	0.128748	1.08496e-14	0.0390883	0.0878654	0.0553243	0.0360111	1.08496e-14	0.0128603	0.138182	0.0929346	0.0633724	0.0855122	0.0943633	0.0384598	1.05828e-14	0.000546305	0.0799395	0.00708768	0.0369129	0.158288	0.154799	0.196009	0.163847	0.308548	0.0614158	0.0709122	0.298437	0.133722	0.0233849	0.0379323	0.0424404	0.0254084	0.102212	0.0780569	0.0741471	0.118486	0.129603	0.0546847	0.112494	0.0886705	0.114037	0.187903	0.071856	0.0644029
GSM794917_s27d	0.0639909	0.20922	0.0921913	0.0416072	0.0602579	0.0624187	0.00908158	0.0613757	0.0616461	0.0557249	0.0449025	0.00928658	0.152127	0.175348	0.140783	0.0802621	0.0315823	0.0124291	0.0218471	5.78668e-14	0.0173656	0.0408663	0.116506	0.088737	0.160223	0.123322	0.234357	0.167376	0.158702	0.0548623	0.299129	0.0569026	0.120397	0.062285	0.0694426	0.0310021	0.120098	0.0491628	0.0539717	0.218552	0.0674277	0.171417	0.0815209	0.107658	0.0953617	0.0475104	0.181901	0.12414	0.0230505
GSM794918_s299d	0.122308	0.126373	0.158045	0.00787712	0.0204349	1.2946e-14	0.0381593	0.0709525	0.0522863	0.0727505	0.0320876	1.2946e-14	0.0317953	0.070108	0.000521714	0.0193775	0.00300361	0.0467855	0.0703457	0.112452	1.37621e-14	0.0266041	0.183051	0.305753	0.327196	0.0799116	0.110721	0.126321	0.253488	0.0482347	0.371324	0.0225068	0.0863531	0.133356	0.108163	0.113759	0.266193	0.0112019	0.0562185	0.148707	1.02168e-06	0.124459	0.240224	0.0992888	0.0762841	0.0373494	0.292523	0.0382606	0.00127774
GSM794919_s300d	0.261435	0.0875405	0.165201	0.0396541	0.208816	0.01013	0.125344	0.0720327	0.0908421	0.0394688	0.0150105	1.06648e-14	0.242486	0.17951	1.73818e-14	0.105361	0.0877226	0.0354792	0.0800463	0.0946435	1.36084e-14	0.0526294	0.114255	0.334822	0.27191	0.193062	0.0195831	0.142696	0.264185	0.106986	0.362479	1.30686e-14	0.117686	0.042896	0.0876835	0.183868	0.208003	0.0156745	0.0592974	0.112264	0.0652991	0.0929318	0.243743	0.0619005	4.67342e-10	0.175373	0.231299	0.114591	0.107232
GSM794920_s301d	0.0950041	0.0996892	0.065269	0.0602967	0.187955	0.137295	0.0248145	0.0644218	0.0075737	0.0742878	0.0702176	0.0140122	0.188049	0.117297	0.235966	0.0637868	0.0654511	0.20638	0.0500008	1.36146e-14	0.000994129	0.0518169	1.36146e-14	0.0466317	0.0239792	0.0723732	0.249625	0.197513	0.122301	0.0313654	1.20621e-14	0.352972	0.16134	0.00879529	0.0934552	0.0213344	1.11607e-14	0.0588143	0.097768	0.104794	0.0422152	0.121934	0.0424921	0.0734615	0.170304	0.0490943	1.25029e-14	0.147521	0.0400598
GSM794921_s302d	0.10139	0.0821279	0.276094	0.0169913	0.231132	0.0742178	0.123393	0.0302366	0.177761	0.116564	0.00763237	0.0174207	0.264561	0.298134	0.0805655	0.138076	0.0975973	0.00706651	0.0327394	0.117111	0.0971451	0.121162	0.127379	0.391749	0.207598	0.226245	0.044596	0.129812	0.188681	0.262853	0.270235	0.187143	0.0910876	9.62048e-15	0.08906	0.224346	0.183819	0.0107808	0.0378641	0.0958604	0.120516	0.136394	0.297204	0.0817538	6.98768e-15	0.153021	0.147744	0.256106	0.132831
GSM794922_s303d	0.0445117	0.117171	0.0447005	0.163856	8.9331e-15	0.018715	0.00320747	0.0381163	0.0155693	0.0459025	0.0718361	0.021916	0.0387853	9.8282e-15	0.049096	0.00589813	1.03294e-14	0.0391115	0.0772288	0.0222443	1.03294e-14	0.0290569	1.03294e-14	0.100346	0.0177269	1.68992e-10	0.257721	0.240829	0.135962	0.0319373	0.0150868	0.0984543	0.0410385	0.18039	0.127744	0.0256523	8.69909e-15	0.0527282	0.050899	0.155405	0.00206651	0.171221	0.0957899	0.115162	0.178895	9.74383e-15	4.5228e-07	0.0255284	0.00763673
GSM794923_s304d	0.078536	0.113622	0.0216135	0.121026	0.228992	0.0619297	0.0797566	0.059423	0.0972777	0.162495	0.046509	0.0233218	0.119152	0.22997	0.0788781	0.130878	0.131633	0.0390751	0.0389189	0.029293	0.0645243	0.0205106	0.192953	0.0216415	0.544516	0.142159	0.104316	0.122513	0.0543486	0.0273777	0.348993	0.147995	0.0337348	0.291527	0.0841241	0.0738103	0.264159	0.0108973	0.0724766	0.164614	0.089336	0.0781081	0.0654382	0.121214	0.0308957	0.119568	0.343428	0.112271	0.0892363
GSM794924_s305d2	0.0223394	0.174747	0.0229076	0.265879	8.63813e-15	0.00487736	0.0171677	0.0521931	6.49972e-11	0.0481232	0.150148	0.0387212	0.111381	1.32241e-14	0.00663388	0.00837526	8.73513e-15	0.0227538	0.0925115	0.0211369	0.00116993	2.80502e-07	8.73513e-15	0.0628155	9.70341e-15	0.0658452	0.446001	0.163622	0.0496996	0.0179813	8.6505e-15	0.111843	0.0860956	0.324409	0.0604089	0.0252087	8.41137e-15	0.11328	0.162611	0.129736	0.00644792	0.0755048	0.0723784	0.13136	0.280321	0.0131134	1.02793e-14	2.90349e-13	0.0180566
GSM794925_s306d	0.0250351	0.0567359	0.159559	0.0604251	0.0894145	0.0738179	0.0257666	0.0636687	0.0563496	0.0630504	0.0809986	1.01117e-14	0.13134	0.0144432	0.198901	0.0532929	0.00129206	0.0292466	0.0465411	0.124908	0.00387338	0.0257644	0.0129625	0.231258	0.248978	0.160323	0.116199	0.191872	0.235535	0.196539	0.165133	0.053832	0.0893486	0.142319	0.0761836	0.208269	0.0811685	0.0174203	0.108971	0.156262	0.0132582	0.109622	0.273746	0.120759	7.06933e-14	0.108609	0.254555	1.2322e-14	0.0233257
GSM794926_s307d	0.217456	0.0824607	0.346829	0.0384624	0.0739805	0.0675234	0.0877245	0.0687597	0.269659	0.0782564	0.030069	0.00383677	0.247138	0.128621	0.128531	0.133373	0.0950971	0.0387406	0.0593359	0.252245	0.00313377	0.0293377	0.0319499	0.400725	0.146018	0.21345	0.113097	0.12671	0.036292	0.605863	0.0972559	0.025744	0.00606644	0.162077	0.0832095	0.393252	0.0548333	0.0382007	0.0394302	0.128055	0.11847	0.0630314	0.389678	0.0398785	0.0316434	0.184964	0.133701	0.122471	0.165782
GSM794927_s310d	0.163826	0.164863	0.00522295	0.145489	0.166557	0.0879577	0.0464546	0.103846	0.0892305	8.72141e-15	0.0907206	0.0794467	0.162477	0.211328	0.222159	0.0593572	0.0470487	0.194091	0.0612803	1.03806e-14	1.03806e-14	0.00992513	1.03806e-14	0.045198	2.06413e-10	0.154695	0.288668	0.210491	0.0865211	0.0636195	1.03125e-14	0.258709	0.137835	0.0916613	0.0800666	0.0165087	1.00421e-14	0.057839	0.141765	0.105106	0.0786025	0.0687145	0.0340923	0.301441	0.0959012	0.174724	1.07587e-14	0.0483771	0.0353712
GSM794928_s318d	0.175961	0.0776341	0.0810371	0.11097	0.00708038	0.0310359	0.0482458	0.0994711	5.46101e-12	0.0909499	0.0367151	0.130735	0.0690767	1.25389e-14	0.0874019	0.0414767	0.00271427	0.0224937	0.0523069	1.06286e-14	0.0219942	0.06371	1.06286e-14	0.10369	0.0109585	0.0812654	0.251797	0.268832	0.234819	0.127362	0.0447958	0.0548938	0.193875	3.09671e-09	0.122128	0.0418915	0.0014576	0.059545	0.14968	0.162158	0.016687	0.0827523	0.109642	0.0623925	0.236691	0.0310563	9.95841e-15	0.0995958	0.0262383
GSM794929_s319d	0.109831	0.122619	0.0886318	0.0374794	1.05063e-06	0.0631032	0.0353221	0.0725636	6.05455e-10	0.0630365	0.0156281	0.140454	0.0755015	0.00683053	0.180733	0.0253772	7.56565e-15	0.0846463	0.022911	7.56565e-15	0.0335654	0.100628	0.0333673	0.0519113	0.0709323	0.176587	0.238474	0.264703	0.235178	0.0661035	0.194753	0.0944812	0.207651	9.7049e-15	0.118874	0.0360369	0.0856579	0.064215	0.127044	0.150218	0.0390101	0.138975	0.0850863	0.14683	0.140664	0.0748808	0.0910685	0.0563656	0.0625386
GSM794930_s320d2	0.0975623	0.101945	0.172608	0.0409048	0.0410349	0.033056	0.0435427	0.0736104	0.0511852	0.113394	0.0105209	0.156453	0.0833976	0.0166643	0.0395932	0.0594018	3.89406e-11	0.00183388	0.00997729	0.130377	0.0107013	0.105319	0.078096	0.101353	0.154791	0.262726	0.129309	0.238146	0.0692264	0.309383	0.0826409	0.0790467	0.218052	0.075996	0.117703	0.0816006	0.0913094	0.102154	0.158433	0.112594	0.0455086	0.0700972	0.153579	0.208786	0.130326	0.0693766	0.0720768	0.0761282	0.0497606
GSM794931_s323d	0.103341	0.0879251	0.164193	0.0350579	0.203877	0.106287	0.0849723	0.0619217	0.172717	0.0719249	0.0185454	0.034062	0.142782	0.281627	0.0926559	0.0933586	0.12547	0.0516641	0.035807	0.120932	7.42114e-15	0.0899428	0.12064	0.170872	0.327807	0.314724	0.033964	0.152633	0.0811707	0.330483	0.43277	0.121203	0.0256246	0.00874784	0.0932268	0.19194	0.261055	0.014461	8.83398e-15	0.120821	0.142953	0.108163	0.191513	0.066808	7.64847e-15	0.124143	0.20175	0.284213	0.134573
GSM794932_s327d	0.087618	0.101211	0.0229766	0.193398	1.10059e-14	0.0227475	0.0372992	0.0322356	1.13886e-14	0.0731481	0.0883464	0.0721492	0.036982	0.0165856	0.00226953	0.0218464	0.0382996	0.0358432	0.0686098	0.0206082	1.16408e-14	0.0281846	1.16408e-14	0.0492863	0.00431037	0.0681067	0.317799	0.2464	0.197957	0.118153	1.00867e-14	0.112574	0.207946	0.0055035	0.0933959	0.00522042	0.00781569	0.129009	0.103932	0.125586	0.0191037	0.0450107	0.0528429	0.0992503	0.188558	0.0455987	0.0501833	0.110791	0.0364087
GSM794933_s330d	0.0435889	0.153491	0.0120583	0.187144	0.0541068	1.11332e-14	0.013664	0.0932249	5.69862e-14	0.13932	0.057492	0.0394684	0.03998	0.023463	0.00162805	0.0106716	1.26826e-14	5.08687e-13	0.0880007	0.0160046	0.0226031	0.0523876	0.0363448	0.0887472	0.0375107	0.016759	0.268731	0.342903	0.056338	0.0267724	6.78979e-13	0.011657	0.0205019	0.472746	0.285507	0.0157425	0.0298533	0.0465856	0.147712	0.161297	0.00565548	0.0939404	0.0846652	0.0268001	0.223667	0.0563868	0.0741534	1.41429e-14	0.0236826
GSM794934_s331d	0.269015	0.0248862	0.42503	1.18854e-07	0.153145	0.0246352	0.150503	0.0622215	0.278725	0.01127	9.68415e-15	0.0188426	0.257027	0.207928	0.0501728	0.162585	0.0678279	0.0461932	0.0478928	0.364498	9.34206e-15	0.0894364	0.088769	0.580619	0.0891874	0.233983	0.00914414	0.0870657	0.0615597	0.600189	0.226541	0.0591314	0.0525783	4.38547e-12	0.0652483	0.440552	0.174492	0.00346827	0.0302989	0.032281	0.118918	0.053142	0.409725	0.0290812	6.96372e-15	0.193253	0.126143	0.19028	0.143712
GSM794935_s333d2	0.299938	0.182995	0.0286352	0.0689287	0.278403	0.00400503	0.174441	0.0477525	0.0994513	0.121024	0.0619508	0.0348051	0.187887	0.0774782	0.0270936	0.133019	0.0341475	1.46181e-14	0.0442834	0.0774396	0.10021	0.0680201	0.026082	0.263025	0.0383266	0.144217	0.167083	0.196909	0.0570199	0.113351	1.22865e-14	0.0449758	0.00470366	0.421679	0.194165	0.0718298	0.0354915	0.0469524	0.131941	0.123582	0.0662952	0.0884309	0.127324	0.0175303	0.0619078	0.279242	0.0716139	0.0312246	0.117609
GSM794936_s335d	0.126821	0.0651359	0.0692163	0.0718045	0.439144	0.118421	0.11781	0.0147702	0.0145696	0.0949411	0.0792309	0.0251878	0.105114	0.151739	0.0973233	0.134035	0.0986623	0.0706589	0.0421805	0.0270644	0.0437942	0.0298091	0.157996	0.159858	0.515526	0.146924	0.0200553	0.099324	0.0866532	0.0622837	0.425761	0.245673	0.0539373	0.0973637	0.0210212	0.0789961	0.202396	0.0773699	1.08977e-14	0.056352	0.154507	0.180084	0.0981751	0.010175	0.0265851	0.233093	0.371516	0.141146	0.123725
GSM794937_s337d	0.00383514	0.0192445	0.085597	0.0916735	0.38178	0.111928	0.0373081	0.0222165	0.0528715	0.0586736	0.0881974	0.0413002	0.179733	0.10755	0.161938	0.0719845	0.0645528	0.0269435	0.00893421	0.0263452	0.165604	0.11016	0.126191	0.00350925	0.508363	0.128991	0.082574	0.0819517	0.0799989	0.0307851	0.35769	0.211469	0.139674	0.133971	0.0138431	0.0262507	0.251244	0.13102	0.0392984	0.0373451	0.103565	0.144817	0.0599245	0.00981848	0.0588124	0.145806	0.422348	0.175929	0.0653338
GSM794938_s340d	0.161691	0.128912	0.112267	0.00158546	0.279776	0.0699355	0.158725	0.0714165	0.158206	0.0663847	0.0664612	0.0153188	0.202738	0.162128	0.0930066	0.0981577	0.0974764	0.0297821	0.0567981	0.113441	1.12773e-14	0.0842321	0.191749	0.136053	0.434547	0.175464	0.0592088	0.141354	0.155761	0.121974	0.398757	0.11177	0.054722	0.047691	0.0159783	0.126955	0.193943	0.0876387	0.0503399	0.071516	0.103073	0.139115	0.171478	0.0105368	0.0113717	0.231187	0.506153	1.03649e-14	0.144397
GSM794939_s342d	0.0487927	0.0470012	0.156459	0.0609276	0.064802	8.98636e-15	0.0153826	0.0119814	0.0775546	0.0387243	0.0568625	0.0933429	0.00240109	1.49084e-14	0.0178257	0.00686248	0.0132443	0.0111607	0.133482	0.0580307	0.123779	0.0800132	1.18367e-14	0.0593158	0.0391988	0.0715271	0.212152	0.202534	0.222447	0.0681452	0.0567659	0.0117252	0.328771	0.0629038	0.0531207	0.0287057	9.41687e-15	0.0896286	0.064185	0.118343	0.00353378	0.0703371	0.0641077	0.145102	0.214918	0.0670178	0.0217415	0.00570346	0.00897886
GSM794940_s346d	0.0837853	0.0339453	0.437466	0.0545761	0.307635	0.0299214	0.226004	0.0223735	0.204458	0.0369784	0.051505	1.05358e-14	0.157603	0.142462	0.0551333	0.131023	0.0837266	9.22143e-15	0.0226116	0.256991	0.0410883	0.0646905	0.246058	0.525914	0.309293	0.123099	0.00605538	0.0356382	0.00422243	0.487904	0.371979	0.0276012	8.73215e-15	0.108293	0.0133911	0.345248	0.274418	0.0268286	0.00333107	0.0429584	0.103584	0.0601603	0.381654	0.0016422	7.56546e-15	0.188813	0.31873	0.0826578	0.174299
GSM794941_s347d	0.0100394	0.0626959	0.149559	0.148902	0.0501527	7.02171e-12	0.00276375	0.030429	1.25662e-14	0.0200302	0.147268	0.0225094	1.26363e-13	0.0714317	0.00567762	0.0169166	0.0799828	0.00240599	0.00647723	0.0586391	0.0117937	0.129458	1.41167e-14	0.0516904	0.0772467	0.0410656	0.284642	0.0861952	0.085507	0.101737	0.00447425	0.130984	0.0684881	0.288769	0.0515442	0.018078	1.17451e-14	0.159897	0.0266993	0.0665543	0.0397267	0.0929246	0.0190604	0.0818981	0.129985	0.0250734	0.063738	0.187963	0.00863863
GSM794942_s348d2	0.0959895	0.134789	0.150834	2.72981e-05	0.355257	0.134302	0.170522	0.0246653	0.151275	0.0138211	0.0481759	0.0052217	0.167886	0.0390741	0.0595025	0.171031	0.0462341	0.0608873	0.0207035	0.0680715	0.126415	0.0302312	0.0620562	0.195527	0.240991	0.252444	0.096022	0.0933441	0.255424	0.204604	0.135966	0.183575	0.0913964	3.28042e-12	0.0247518	0.110954	0.118265	0.0536328	0.0794434	0.052137	0.153429	0.132855	0.108763	0.0587065	1.20487e-14	0.274621	0.233777	0.130942	0.229868
GSM794943_s350d	0.314906	0.0157191	0.383057	0.0156812	0.184882	0.0753042	0.176879	0.010328	0.310483	0.0494254	0.0179902	0.0168664	0.317356	0.265852	0.0188918	0.147124	0.141361	0.0139553	0.0217649	0.27973	0.0232255	0.0446645	0.126528	0.550628	0.178765	0.22567	4.82897e-15	0.0441686	0.0138106	0.558061	0.246765	0.141591	0.0110105	0.0287624	0.0106933	0.376395	0.135059	0.0571899	6.21898e-15	0.0191662	0.16333	0.0987915	0.383715	0.000457365	4.69932e-15	0.134385	0.1655	0.302212	0.175283
GSM794944_s352d	0.0318153	0.10969	0.0926856	0.145347	0.117626	0.117239	0.0175481	0.0301716	0.0428484	0.00312641	0.121269	0.0440578	0.0625064	7.63559e-13	0.146201	0.0163674	0.000408998	0.0914413	0.0474972	1.30215e-14	0.119026	0.0400017	1.30215e-14	0.0886519	0.0824902	0.0190285	0.260402	0.104848	0.135141	0.0813382	0.0427882	0.222761	0.0786365	0.108237	0.0443943	0.0532172	1.13358e-14	0.140128	0.0784694	0.050785	0.0211955	0.131814	0.0672889	0.0586677	0.175246	0.140336	0.0514656	1.42435e-14	0.0163192
GSM794945_s353d	6.53006e-15	0.301124	0.0470534	0.0822452	6.53006e-15	7.45483e-15	0.000827903	0.0589935	0.0222908	0.196798	0.0592484	0.0569146	0.0115998	7.84727e-15	7.84727e-15	9.11176e-15	9.11176e-15	0.0019646	0.0676755	0.197577	9.11176e-15	9.11176e-15	0.0176268	0.222475	0.18365	6.92669e-15	0.295274	0.155113	0.0713376	0.120941	0.0806424	7.09387e-15	0.00793947	0.557528	0.111098	0.0913166	0.0336547	0.0780647	0.00409418	0.397542	6.0899e-15	0.0548447	0.222892	0.00934076	0.401866	7.40769e-15	0.116164	7.40769e-15	5.80979e-15
GSM794946_s355d	0.00909893	0.0125529	0.400995	0.0769187	0.0840347	0.070509	0.035288	0.0261114	0.247491	0.055894	0.0425518	0.0215324	0.000503222	0.0220867	0.125862	0.0548546	0.0219959	0.0191722	0.00329216	0.307322	0.000768994	0.0162058	0.0571987	0.435487	0.329137	0.052487	0.0548249	0.0800547	0.0431401	0.498049	0.241444	0.0506464	0.0320417	0.114585	0.0296604	0.342293	0.0907362	0.128526	0.038161	0.0778024	0.032341	0.0751371	0.313391	0.0276866	0.0467493	0.0939352	0.373589	0.0643051	0.080567
GSM794947_s356d	0.0076015	0.0936858	0.0182925	0.196261	7.79654e-15	8.52687e-15	0.00191223	0.0418274	0.000147435	0.0379134	0.0892993	0.117123	7.29286e-15	7.29286e-15	7.29286e-15	8.92553e-15	8.92553e-15	8.92553e-15	0.0810516	0.00608786	8.92553e-15	0.0327783	0.00488946	0.0799955	0.00671564	1.00484e-14	0.402987	0.0927019	0.11383	0.027827	8.97724e-15	8.97724e-15	0.122399	0.35806	0.0710358	0.00839227	8.66245e-15	0.127891	0.12566	0.158047	8.66245e-15	0.00279587	0.0338963	0.26296	0.250386	8.53356e-15	0.0326658	8.53356e-15	5.55911e-15
GSM794948_s357d	0.0118752	0.0847519	0.0347186	0.321017	0.00530066	7.76191e-05	0.015706	0.0452331	0.0145457	0.00569687	0.105674	0.089326	0.0148928	7.52766e-15	7.52766e-15	0.0123427	8.84519e-15	8.84519e-15	0.0277389	0.0224666	0.00673165	0.015645	0.00172107	0.0873048	0.0320525	8.00311e-15	0.35873	0.160453	0.0273489	0.060686	0.0415703	6.69819e-15	0.0163352	0.480578	0.0374561	0.0538889	0.00370556	0.11566	0.076936	0.174166	7.53042e-15	0.0501169	0.0816064	0.099022	0.363197	0.00365982	0.0530784	9.11038e-15	5.02038e-15
GSM794949_s358d	9.47772e-15	0.0771306	0.17923	0.152976	9.47772e-15	1.68282e-13	9.93522e-15	0.064885	0.0451609	0.125226	0.0711789	0.0469909	0.00859683	9.34362e-15	9.34362e-15	0.00643009	1.14418e-14	1.14418e-14	0.0750929	0.181748	8.77561e-14	0.0647036	0.0399147	0.230454	0.355321	2.72087e-05	0.18881	0.117373	0.094338	0.239304	0.209198	1.1286e-14	0.03833	0.358537	0.0328024	0.232384	0.0569932	0.0698347	0.0473044	0.183613	1.06152e-14	0.11561	0.212716	0.0896382	0.0971784	1.0863e-14	0.145781	0.16288	7.87587e-15
GSM794950_s36d	0.0148898	0.126578	1.00939e-14	0.209095	1.75996e-05	0.0146531	0.00410893	0.0378616	0.0217294	0.0818715	0.115284	0.0186431	0.023879	0.0127056	0.0211665	0.0125104	1.19695e-14	0.0206443	0.128418	8.03227e-12	0.0112654	0.0809783	0.0101592	0.0717126	0.0505593	6.11526e-06	0.428562	0.167056	0.120964	0.0816801	0.0543637	0.0564332	0.0169829	0.263813	0.122064	0.0298893	0.00382625	0.0490322	0.0653858	0.263027	9.31409e-15	0.127038	0.133114	0.0856003	0.183868	0.0107696	1.18078e-14	0.0282217	0.00236737
GSM794951_s360d	0.136625	0.141791	1.00802e-07	0.0557729	0.414663	0.104691	0.131528	0.0251231	0.027836	0.03815	0.106234	0.0110021	0.184607	0.163941	0.0959173	0.158786	0.132186	0.0533371	0.0205179	0.0256249	0.0274473	0.0129003	0.201174	0.0406196	0.600231	0.0687585	0.0674258	0.0982993	0.070181	0.00301899	0.262421	0.229799	0.0411809	0.356336	0.0918042	0.0348288	0.256125	0.0922814	0.0433858	0.100163	0.073779	0.0770968	0.0685513	0.00135218	0.0445827	0.147363	0.449483	0.0789432	0.118103
GSM794952_s362d	1.52787e-14	0.0723237	0.0236225	0.0975956	0.116414	1.34078e-14	0.00670602	0.0251828	0.0472986	0.0540982	0.0144547	0.0207078	1.84042e-14	0.0677707	0.0234909	0.0198172	0.012856	0.00246435	0.0244818	0.0306092	0.0696827	0.0647557	0.189458	0.0394554	0.534855	0.00703952	0.0677612	0.0880877	0.185319	0.00494463	0.348387	0.0888832	0.10068	0.0891269	0.0340333	0.0533437	0.255056	0.11308	0.0734557	0.0521162	0.0172207	0.09752	0.094866	0.043555	0.0876354	0.00883408	0.427896	0.00234924	0.0445141
GSM794953_s363d	0.0388227	0.104471	0.0780411	0.0916674	0.0347214	0.0103671	0.00741627	0.12714	0.017362	0.0295356	0.065171	0.0587336	1.77762e-14	1.47784e-09	0.0794297	1.225e-14	0.00970196	0.0161337	0.0326691	0.0355165	0.00460009	0.123601	1.225e-14	0.0674097	0.250727	6.06161e-06	0.167217	0.16714	0.29329	0.0381945	0.131502	0.0567393	0.209437	0.149686	0.053979	0.0342574	0.00683035	0.123048	0.0121875	0.0882581	0.00120967	0.129103	0.0687841	0.220705	0.0773715	1.20986e-14	0.0969795	0.0653782	9.92012e-15
GSM794954_s365d	0.00249636	1.31e-14	0.0293292	0.193238	0.078521	1.0969e-14	0.0196997	0.0528821	1.0969e-14	1.0969e-14	0.103836	0.00321713	1.30231e-14	0.0209787	0.0168454	0.00726551	0.0488238	0.00223457	0.036867	0.0239476	0.0519252	0.0540423	0.0376769	0.00540212	0.34883	9.62276e-07	0.133632	0.124554	0.239227	0.066112	0.132881	0.0150928	0.264538	0.13954	0.0384198	0.014162	0.0436107	0.165791	0.138381	0.0331175	0.00525187	0.125469	0.0274554	0.0564489	0.0740116	0.0427582	0.196357	0.157566	0.0383083
GSM794955_s366d	0.0597196	0.00328573	0.184981	0.17144	2.62847e-10	1.36589e-14	0.000684857	0.0601747	0.0587523	0.103243	0.125892	0.0456791	1.36214e-14	0.00501947	0.0542575	1.65727e-14	0.0753532	0.0177195	1.65727e-14	0.0979759	1.32752e-13	0.0997191	0.0306094	0.287451	0.316444	1.24395e-14	0.0841323	0.0817403	0.183044	0.145529	0.125446	0.176742	0.17612	0.0218997	0.0315423	0.161872	0.0276554	0.136036	0.0674472	0.0203744	1.72651e-07	0.0484356	0.23292	0.0308846	0.0147178	1.35953e-14	0.175627	0.165169	0.0159772
GSM794956_s367d	1.20369e-14	0.0926539	0.0839739	0.0212907	0.247979	0.131728	0.0451159	0.00341695	0.0644174	0.0373166	0.0625388	0.0298907	0.130327	0.119161	0.252527	0.0520576	0.0554808	0.136317	0.0376216	0.0489945	0.112792	0.0816599	0.153577	0.0228939	0.534294	0.0337178	0.0743503	0.0871131	0.132319	0.00963896	0.372222	0.266854	0.133094	0.0283323	0.0178618	0.0151081	0.186795	0.0917855	0.0363229	0.0211069	0.0937299	0.203837	0.0386144	0.0583432	1.16956e-14	0.109621	0.41438	0.0852088	0.042934
GSM794957_s368d2	0.218108	0.0695533	0.0992668	0.0407946	0.349169	0.0823829	0.081641	0.0674984	0.0363515	0.0711773	0.0654611	0.0679243	0.190283	0.112442	0.166358	0.119336	0.04734	0.0492823	0.0316093	7.96275e-06	0.0754146	0.0151146	0.0220161	1.58865e-09	1.18498e-14	0.190252	0.27221	0.139706	0.0720165	0.0201465	1.13915e-14	0.074969	0.252671	0.00682168	0.042164	0.00132837	1.01213e-14	0.0604264	0.166943	0.0385751	0.0826427	0.015423	1.13719e-14	0.328957	0.093989	0.0858042	0.00820345	0.0293573	0.12348
GSM794958_s38d	0.0882914	0.152934	0.125304	0.0422652	0.23618	0.16777	0.0511065	0.0668828	0.0818851	0.0620049	0.0606782	1.081e-14	0.144315	0.0537807	0.223304	0.10879	0.0254494	0.0588785	0.063215	0.00876148	0.0356202	0.0702067	1.12621e-14	0.0595385	0.0135837	0.247136	0.180905	0.182707	0.173782	0.0527449	0.117544	0.141092	0.295645	1.14776e-14	0.0788551	0.0313218	1.15929e-14	0.0726242	0.0986722	0.108124	0.0869251	0.076303	0.0387606	0.154507	0.025199	0.1563	0.0706987	0.158094	0.0930225
GSM794959_s4d	0.0159781	0.118451	0.049518	0.200806	8.69908e-15	0.0495752	1.0476e-14	0.050253	0.0280451	4.15264e-10	0.0516655	0.0842613	0.00807511	0.0185718	0.0549396	1.02908e-14	1.02908e-14	0.0342244	0.0322445	0.0134568	0.00313219	0.180425	1.02908e-14	0.0827788	0.0449633	0.018834	0.204243	0.254643	0.355114	0.0596912	0.00622034	0.106147	0.20797	8.87889e-15	0.0991096	0.0248618	8.82307e-15	0.0738402	0.0536704	0.0807302	8.82307e-15	0.128498	0.0577922	0.203395	0.182476	8.86962e-15	8.86962e-15	0.119196	0.00372636
GSM794960_s41d2R	0.00442023	0.273742	0.0461872	0.129061	0.0854056	0.062884	0.0344912	0.0959043	0.00328469	0.0100802	0.241209	0.0158589	0.0254134	0.125647	0.24885	0.0281675	0.0840414	0.126783	0.0568427	1.18933e-14	0.0608671	0.162266	0.0458166	0.0617398	0.175571	0.103372	0.292551	0.128081	0.134032	0.103348	0.146039	0.242198	0.110934	0.0847381	0.0636463	0.0576886	0.0518295	0.0429154	0.0912825	0.0823776	0.0289855	0.263789	0.0452989	0.096277	0.0715695	0.0267106	0.0253715	0.33977	0.0223113
GSM794961_s42d	0.00408627	0.0944207	1.70519e-14	0.168137	0.0911693	0.0286988	0.0648946	0.062104	0.0402256	0.0692717	0.121517	1.15786e-14	0.0620797	0.00416779	0.162697	0.0177193	0.00920552	0.0417873	0.0693408	0.00802242	1.18462e-14	0.0275239	0.111314	0.0371814	0.347051	0.00548495	0.210407	0.0910445	0.370923	1.09229e-14	0.125198	0.00065431	0.0629898	0.134171	0.0537288	0.0258454	0.194178	0.0754871	0.056989	0.147182	0.0123268	0.0773086	0.0362244	0.137914	0.0796288	0.0395243	0.258967	1.39966e-14	9.92931e-15
GSM794962_s43d	0.0344599	0.101923	0.0574677	0.21053	8.91618e-15	0.0126376	0.0190648	0.0825814	0.00224723	0.0633185	0.0669498	0.0426159	0.0468606	1.03094e-14	1.03094e-14	0.0143272	0.0206006	9.86875e-15	0.0253109	9.86875e-15	5.745e-11	0.0267742	9.86875e-15	0.0727522	1.96326e-05	0.00772868	0.325748	0.178129	0.16544	0.00091368	0.00353333	1.03328e-14	0.2767	0.0495525	0.0848707	0.0153419	0.00249116	0.0950618	0.124378	0.122438	1.0011e-14	0.0459391	0.0620131	0.145037	0.210819	9.63142e-15	9.63142e-15	0.0271051	0.019699
GSM794963_s44d	0.145897	0.0606795	0.00405267	0.109481	0.211001	0.126739	0.0730164	0.0327249	1.28152e-14	0.0723618	0.102904	0.0860464	0.18479	0.0735499	0.125999	0.0362731	0.0732008	0.0600107	0.0311825	1.1706e-14	0.150209	0.0924504	1.1706e-14	0.0306517	2.76186e-13	0.0873171	0.199361	0.127419	0.199487	0.00805196	2.33616e-08	0.270498	0.178928	1.05422e-14	0.0469422	0.00788052	9.68106e-15	0.070925	0.0243293	0.0612707	0.056776	0.0872549	1.27274e-14	0.0165026	0.139431	0.0658258	0.00679594	0.209734	0.0186735
GSM794964_s45d	0.0377065	0.13372	0.00941085	0.378078	0.00475136	1.01341e-14	0.0208199	0.063766	0.0222506	0.073064	0.199399	0.0639832	0.0408925	8.24752e-15	8.24752e-15	1.13669e-14	1.13669e-14	1.13669e-14	0.117344	1.13669e-14	0.00466855	4.64433e-11	0.00302545	0.103107	0.0151569	5.6348e-12	0.402356	0.137422	0.0328753	0.0854503	0.042256	0.00408502	0.0263665	0.380493	0.125926	0.0703697	0.0128748	0.0621762	0.182211	0.133565	8.67392e-15	0.0395868	0.133811	0.131937	0.225109	1.11002e-14	0.0128082	1.11002e-14	0.00253355
GSM794965_s456d	0.227545	0.024912	0.0368381	0.0566838	0.459394	0.100641	0.178593	0.0268692	0.0319364	0.0281643	0.16594	0.0402094	0.245945	0.158662	0.117529	0.209905	0.0829074	0.0681171	0.0117357	0.109585	0.00626246	0.0341045	0.216569	0.170213	0.552491	0.162862	0.00743287	0.0711332	0.102374	0.130174	0.369743	0.128516	0.0476657	0.210427	0.0109578	0.160593	0.21484	0.0710717	0.0222427	0.070872	0.145089	0.145692	0.168255	0.0260001	0.001445	0.187092	0.492961	0.00735767	0.194405
GSM794966_s461d	0.0233525	0.0678218	0.0471021	0.276904	0.0197197	8.8844e-15	0.0358321	0.0605625	0.0225919	0.0464502	0.105818	0.0632799	0.0364455	8.91601e-15	0.0208299	0.00359562	1.11297e-14	0.001279	0.0275598	0.0537414	0.00587597	1.11297e-14	1.11297e-14	0.116647	0.0494909	4.46135e-11	0.285782	0.257865	0.14538	0.10979	1.10865e-14	0.0088583	0.143072	0.195922	0.131443	0.0383106	1.03661e-14	0.127208	0.0497941	0.148001	0.00243837	0.0515106	0.151912	0.0288705	0.307288	2.83253e-07	0.0386788	0.0208732	8.24445e-15
GSM794967_s462d	0.0321619	0.180039	0.130092	0.0489798	0.00986205	9.35831e-15	0.0235511	0.0603453	0.108184	0.121914	0.0491348	0.0450739	0.0220705	1.11263e-14	0.0106092	8.99801e-15	8.99801e-15	0.00251493	0.0103413	0.218803	0.0102648	0.115046	0.13813	0.273541	0.455732	0.0107652	0.11355	0.145284	0.0733012	0.310463	0.299223	7.79184e-15	0.0299107	0.262243	0.0257366	0.233814	0.26372	0.0820924	0.0138309	0.21027	7.84312e-15	0.0350225	0.24248	0.0434935	0.169738	8.02294e-15	0.442979	0.0311193	0.00183868
GSM794968_s464d	0.0900042	0.054867	0.0578033	0.317243	2.05161e-12	0.0651481	0.0141934	0.0399123	9.10908e-15	0.0865454	0.154795	0.186761	0.00935603	0.0011302	0.106118	0.0360678	1.13949e-14	0.0754123	0.0710836	0.0151674	1.13949e-14	0.0142028	1.13949e-14	0.030975	1.46128e-05	0.0697872	0.354676	0.159952	0.0794107	0.0388636	8.99494e-15	0.13428	0.158897	0.108789	0.0587151	0.00753838	8.67208e-15	0.130479	0.167456	0.0643924	0.0129196	0.0630273	0.0659498	0.205081	0.230777	1.31381e-09	1.01501e-14	1.01501e-14	0.00746699
GSM794969_s467d	0.0180147	0.0597966	0.250249	0.143669	0.152132	0.0439544	0.0415967	0.0497936	0.150759	0.0245681	0.143388	0.0237032	0.0400894	0.093161	0.105137	0.0168106	0.0478233	0.0329328	0.00734189	0.283785	1.03178e-14	0.069691	0.0359662	0.182853	0.419433	0.136176	0.114376	0.0585393	0.0295266	0.387956	0.164209	0.126147	0.0939626	0.172695	0.00705187	0.191226	0.0392818	0.149189	0.0327013	0.0626	0.0418538	0.140665	0.162616	0.0999423	0.0742556	0.0194784	0.123695	0.338231	0.046596
GSM794970_s468d	0.00502556	0.101208	0.0450007	0.251628	9.11986e-15	8.16676e-15	0.00475778	0.0551724	8.16676e-15	0.0535987	0.100875	0.0447124	7.94002e-15	7.94002e-15	0.00718221	9.85149e-15	9.85149e-15	0.00340873	0.0530239	0.0397494	0.0131244	0.0350249	0.00764143	0.100325	0.183158	9.21993e-15	0.338419	0.172376	0.158786	0.132243	0.0727015	1.01797e-14	0.16507	0.329683	0.0699649	0.0945296	0.0129537	0.105542	0.0968707	0.239533	0.0006413	0.0586942	0.128246	0.0972147	0.267614	1.07577e-14	0.083857	0.0178852	0.00530568
GSM794971_s469d	0.0408874	0.057645	0.0623059	0.143805	7.07899e-15	0.010265	0.0171694	0.101409	0.0074293	0.050117	0.0518837	0.100096	0.0187826	7.64189e-15	7.64189e-15	0.0034409	0.0196437	8.31234e-15	0.00523919	0.0489132	0.0102132	0.0534288	0.00435613	0.0624025	0.035932	0.00621788	0.243961	0.30918	0.0359324	5.48808e-15	5.48808e-15	0.00156867	0.438048	0.0919319	0.067566	0.015147	3.68633e-05	0.0912584	0.124679	0.16144	7.13822e-15	0.0407598	0.0419935	0.0462407	0.253294	5.73272e-15	5.73272e-15	0.0450272	0.0128273
GSM794972_s470d2	0.0334654	0.219342	1.06605e-14	0.0533449	0.0925515	0.0287454	0.03113	0.07924	1.15683e-14	0.121254	0.123645	0.0157675	0.115581	1.29775e-14	0.0352463	0.06107	0.0529442	1.18895e-14	0.0466966	1.18895e-14	0.0369557	0.115949	0.0317081	0.0465884	0.212248	0.0748137	0.22324	0.215308	0.166647	1.20768e-14	0.0591943	6.2298e-05	0.0784351	0.329202	0.136784	0.0330364	0.0381588	0.0687985	0.0749474	0.179667	0.020682	0.121726	0.105418	0.0549771	0.184298	0.0509698	0.0882848	0.122999	0.0162507
GSM794973_s475d2	0.257961	0.174495	0.0384697	0.10822	0.0989368	0.0640075	0.054219	0.0882869	0.0115081	0.00804816	0.0958596	0.0844063	0.0723196	0.122846	0.0895461	0.0841118	0.0566761	0.0803763	0.0379441	0.0395118	1.81653e-14	0.0631207	0.0585839	0.114518	0.0763895	0.119734	0.253652	0.177575	0.0497399	0.0885711	0.0204182	0.149979	0.0662208	0.227939	0.0967098	0.0275868	0.0849939	0.079917	0.131985	0.139625	0.056306	0.0387237	0.13054	0.0460845	0.0293353	0.140735	0.181653	0.122364	0.064743
GSM794974_s476d	0.051266	0.0604591	0.0689231	0.213858	0.0250141	8.72218e-15	0.00622332	0.116139	0.0587552	0.0563501	0.083201	0.0132501	0.037565	1.20674e-14	1.20674e-14	1.09721e-14	0.028349	1.09721e-14	0.0438482	0.0540891	0.00475338	0.0153219	0.0288689	0.103969	0.17563	0.0343845	0.111751	0.214047	0.066243	0.0176418	0.0233919	8.33898e-06	0.582032	0.0290671	0.0509005	0.0513968	0.0337995	0.0725146	0.136056	0.0450842	0.00771905	0.0462056	0.0888957	0.0166642	0.129375	0.0139742	0.100234	0.0800817	0.0277335
GSM794975_s477d	0.0472466	0.103576	0.129033	0.19719	4.45407e-10	1.21502e-14	0.0197211	0.104923	0.00287964	0.0888803	0.0547702	0.0123688	0.00138408	1.73393e-14	0.053766	1.28881e-14	0.00231123	0.00823267	0.0508387	0.0361403	0.00627735	0.147254	1.28881e-14	0.164955	0.150459	0.00942085	0.186759	0.210561	0.248195	0.171068	0.177508	0.0557367	0.201681	2.88431e-08	0.055724	0.114894	0.0114594	0.0425222	0.0913733	0.0804983	0.0058313	0.180295	0.177492	0.124301	0.105043	1.16319e-14	0.0195676	0.0853492	0.00639326
GSM794976_s479d	0.0238029	0.121193	1.40127e-14	0.155678	0.158373	0.0757347	0.039582	0.0299221	0.0358632	0.0832413	0.123407	0.0125223	0.179314	0.0612434	0.164999	0.00935604	1.27909e-14	0.133601	0.104183	0.0253117	0.0162618	0.0512147	0.144675	0.000250808	0.412428	1.2263e-14	0.183832	0.122289	0.316231	1.01515e-14	0.150017	0.154368	0.0788461	0.170091	0.0696805	0.0168225	0.131164	0.0682866	0.0786374	0.120306	0.0271921	0.172764	0.0291789	0.0911993	0.0657601	0.056915	0.288492	0.00294657	0.0148479
GSM794977_s480d2	0.0923341	0.0984111	0.156849	0.0085147	0.170099	0.0200273	0.0749874	0.0481819	0.0556801	0.0199991	0.0608434	1.32396e-14	0.110868	0.167431	0.0519912	0.0746748	0.053831	0.0423655	0.0379987	0.108744	0.0271107	0.0937264	0.17001	0.0514567	0.495324	0.136523	0.0662837	0.119551	0.229303	0.0111721	0.342789	0.0128385	0.145461	0.0912446	0.0624253	0.0708268	0.189929	0.0702372	0.00380414	0.0848106	0.063878	0.164684	0.054416	0.062868	1.94483e-12	0.172005	0.3028	0.168804	0.0407706
GSM794978_s481d	0.052296	0.162119	0.12978	0.0295711	1.53673e-13	2.42798e-06	0.0231333	0.0602536	0.0320081	0.106859	0.0806241	0.030878	1.17536e-14	0.022137	1.17536e-14	9.14778e-15	0.00344305	9.14778e-15	0.102042	0.125077	0.00629433	0.112166	0.147789	0.18791	0.460451	0.0232396	0.227922	0.064321	0.100895	0.140884	0.32645	8.42624e-15	8.42624e-15	0.391517	0.0586178	0.154242	0.1531	0.028442	0.0172003	0.299853	7.96157e-15	0.122556	0.218502	0.00923768	0.242384	9.47327e-15	0.266286	0.0991334	0.00658534
GSM794979_s482d	1.18692e-14	0.0556005	0.208162	0.16693	1.18692e-14	1.35961e-14	1.35961e-14	0.0451239	0.0582462	0.056738	0.121881	0.0431065	0.00455103	1.52414e-14	1.52414e-14	0.000213508	0.0011117	1.35472e-14	0.163719	0.143906	4.35216e-08	0.0518153	1.35472e-14	0.312827	0.240074	6.73913e-09	0.19997	0.154869	0.129627	0.369239	0.0678215	1.18766e-14	0.0175107	0.263131	0.0472388	0.209479	0.0115653	0.0699748	0.0827884	0.158043	1.18e-14	0.11448	0.286662	0.138516	0.119928	1.33207e-14	0.153882	0.0490353	1.10519e-14
GSM794980_s483d	0.208013	0.14406	8.78435e-10	0.0215494	0.370695	0.238348	0.178724	8.70958e-15	0.0344769	0.0382991	0.0135826	0.0660579	0.355443	0.0807653	0.185462	0.168867	0.0118145	0.225938	0.0485899	0.00258728	0.00731498	0.00365291	9.50265e-15	4.16492e-08	9.63799e-15	0.163156	0.270073	0.142075	0.0704339	1.44646e-09	8.00809e-15	0.371676	0.0780842	0.020496	0.0332058	2.2528e-08	0.0042525	0.0768799	0.0873756	0.0561401	0.128022	0.0515537	0.0264577	0.0910346	0.0245792	0.315771	1.08625e-14	1.08625e-14	0.141664
GSM794981_s484d	0.0571772	0.0517574	0.0742243	0.160346	0.185656	0.11976	0.0576361	0.016859	1.17899e-14	0.0385148	0.0720289	0.0666128	0.129052	0.0319538	0.214011	0.0621892	1.03286e-14	0.140969	0.0970304	0.0256221	1.03286e-14	0.108862	1.03286e-14	0.106535	0.0147238	0.0743716	0.256779	0.177192	0.0973758	0.150969	9.67794e-15	0.185444	0.152617	0.0940509	0.123414	0.0146922	9.16201e-15	0.104763	0.0442412	0.0887155	0.0455974	0.0626677	0.0960883	0.106691	0.131869	0.00306107	9.16544e-08	0.186533	0.0675506
GSM794982_s486d	0.0359793	0.0378813	6.5421e-15	0.289294	6.5421e-15	8.09315e-15	0.00795191	0.113823	8.09315e-15	0.0450736	0.184942	0.0761301	5.33733e-15	5.33733e-15	5.33733e-15	9.05138e-15	9.05138e-15	0.00102386	0.0169297	0.0192933	0.00850192	0.0401009	0.00715858	0.0477773	1.15369e-14	9.11309e-15	0.390957	0.0705412	0.0308704	0.0345248	8.1158e-15	8.1158e-15	0.0433123	0.388798	0.0365713	0.00725696	7.27749e-15	0.140038	0.0102377	0.228389	7.27749e-15	0.0659269	0.0427607	0.0637323	0.415776	1.00017e-14	0.00366375	0.0235838	0.000388845
GSM794983_s487d	0.0538761	0.0323879	0.326101	0.0162441	0.267952	0.0506119	0.13321	0.0356625	0.109626	0.0288771	0.041025	1.05776e-14	0.10324	0.199698	0.083269	0.0581707	0.117518	0.0458985	0.0589768	0.218095	0.0117161	0.0538426	0.124255	0.269762	0.49554	0.176746	0.00211892	0.0272183	0.0533241	0.301672	0.368759	0.107029	0.157321	0.0118955	0.00515788	0.253107	0.175911	0.0574219	0.0165518	0.0340593	0.107169	0.1249	0.279213	0.0426495	2.95601e-10	0.0908013	0.258723	0.2118	0.131406
GSM794984_s488d	0.0661244	0.127282	0.04184	0.09285	4.11968e-05	1.16988e-14	0.0124581	0.110665	0.0761671	0.00480047	0.0720584	0.0521512	0.0463325	0.03968	0.0376293	0.0183677	1.36125e-14	0.0691134	0.0751565	0.0752917	1.36125e-14	1.36125e-14	1.36125e-14	0.13147	0.0753809	0.0377065	0.244344	0.139043	0.0414028	0.0533752	0.00260659	0.110674	0.0385557	0.394966	0.0358426	0.0176619	1.00257e-14	0.0814791	0.0424655	0.14609	0.0125951	0.0731562	0.0892831	0.00751022	0.227354	0.0293245	0.00884088	0.0534125	0.00286908
GSM794985_s49d	0.184093	0.0323737	0.0182669	0.206372	0.252687	0.0762365	0.0464131	0.0706637	9.57618e-15	0.0069474	0.0541493	0.125391	0.24975	0.000971829	0.119097	0.0800935	0.0178107	0.103062	0.0567149	1.21697e-14	0.0174118	0.0145097	1.21697e-14	0.0233293	1.18107e-14	0.0742833	0.23798	0.179625	0.115749	0.0300651	2.53311e-07	0.140739	0.169839	9.67319e-15	0.0702623	0.00479142	9.97258e-15	0.0701537	0.0925107	0.0340565	0.0471997	0.0741113	1.43159e-09	0.171901	0.131946	0.069819	1.27763e-14	0.0318649	0.0483834
GSM794986_s490d	0.0629059	0.0956913	0.222678	0.0832461	0.057142	0.0193637	0.00566106	0.0148502	0.100634	0.065054	0.0261458	0.000768768	1.69896e-14	0.172631	0.0851838	0.00768099	0.193588	0.019428	0.016682	0.11645	1.26031e-14	0.2289	0.0433304	0.110023	0.364685	0.173689	0.0234241	0.144869	0.284779	0.035059	0.30193	0.136787	0.182115	1.18803e-14	0.0950518	0.0814529	0.0438055	0.0649165	0.0467767	0.0705358	0.0527833	0.232869	0.0868747	0.0136272	0.0966315	9.81566e-15	0.0736015	0.428774	0.0633864
GSM794987_s491d	0.0138747	0.111914	0.162138	0.154866	0.00923619	0.0194611	0.00107697	0.0305817	0.0378793	0.0558763	0.113125	0.0821812	1.25291e-14	1.25291e-14	0.135893	1.10661e-14	0.0177372	0.0972941	0.0151738	0.033265	1.10661e-14	0.206884	1.10661e-14	0.125323	0.22609	0.0665321	0.114696	0.145122	0.249483	0.00883212	0.0872193	0.181011	0.340094	4.83266e-13	0.0304591	0.0639119	0.00210545	0.13869	0.0966061	0.0222978	0.00584328	0.114836	0.130034	0.128242	0.0895293	1.19308e-05	0.158566	0.176947	0.0101441
GSM794988_s493d	0.281017	0.0608679	0.187051	1.69611e-14	0.302622	0.0851728	0.188313	0.0713853	0.0299635	0.0583089	0.010169	0.0532354	0.285151	0.120998	0.0973921	0.184995	0.0685386	0.0236582	0.0464472	0.106307	0.0413412	0.12527	0.191511	0.177393	0.487114	0.191442	0.00995504	0.118703	0.157631	0.0902576	0.504917	0.128885	0.0482444	0.0700648	0.0781686	0.151548	0.241386	0.0282176	8.84172e-15	0.0711737	0.140378	0.162219	0.159006	0.0314636	8.28974e-15	0.207227	0.434817	0.100921	0.177096
GSM794989_s494d	0.0446855	0.0674871	0.101202	0.0721309	0.498446	0.107205	0.175485	0.0233389	0.0863399	0.0120805	0.0464493	0.0492229	0.145213	0.222448	0.110105	0.150655	0.131353	0.0266354	1.00384e-14	0.116955	0.0909569	0.0290278	0.147748	0.144109	0.466402	0.254923	0.00829237	0.0755172	0.0444111	0.220847	0.260985	0.353873	0.101416	0.018468	0.0250798	0.107929	0.205694	0.0957063	0.0339153	0.0103472	0.192907	0.10743	0.118803	0.01704	0.00697128	0.27501	0.275906	0.177842	0.1652
GSM794990_s495d	0.0769897	0.140473	0.0360022	0.0929408	0.185615	0.143809	0.0398311	0.0637961	0.0387948	0.00841959	0.196521	0.0155907	0.0591684	0.180076	0.211711	0.0410113	0.0378627	0.167525	0.0440918	0.0295419	1.12619e-14	0.0444843	0.00682826	0.0769168	0.247855	0.0651839	0.214077	0.115456	0.114955	0.160579	0.0368605	0.297354	0.0999751	0.139754	0.0756653	0.0559742	0.00796569	0.148227	0.0313877	0.116929	0.0689607	0.039043	0.0485203	0.0301971	0.174106	0.177679	0.224844	0.0370089	0.0412447
GSM794991_s496d	0.00524808	0.0868846	0.0166952	0.291705	8.67391e-15	9.00395e-15	0.00501813	0.0931093	9.00395e-15	0.055275	0.163776	0.0693477	0.0288299	0.0228849	7.72009e-15	7.41812e-15	7.41812e-15	0.000636605	0.046756	7.41812e-15	0.00731247	0.0409763	0.0264536	0.0957592	0.0702438	0.0203357	0.296655	0.147538	0.209323	0.0671292	0.0780984	8.84696e-15	0.117477	0.194712	0.0404341	0.0428007	0.000618623	0.0911856	0.0942091	0.136994	8.96809e-15	0.111158	0.112252	0.022817	0.356281	9.97142e-15	0.0439192	0.0109096	5.6189e-15
GSM794992_s497d	1.53718e-14	0.0265965	0.0339506	0.219366	0.144666	0.00978199	0.0732867	0.0426365	1.22174e-14	1.22174e-14	0.221483	0.0641414	0.0296203	0.00793162	0.137993	0.0586953	0.0256171	0.0544163	1.49629e-14	0.0328723	0.0478318	0.0960417	0.129116	0.0456966	0.411048	0.0197398	0.173633	0.0648237	0.187691	0.03429	0.208888	0.162821	0.1729	0.0731909	0.0529944	0.0150138	0.12107	0.14808	0.0687058	0.049944	0.0182908	0.138834	0.0813907	0.107461	0.107806	0.0203392	0.241709	0.0943269	1.10078e-14
GSM794993_s498d2	0.405342	0.0405428	0.0764817	0.0178636	0.244005	0.109439	0.23763	0.0608441	0.0232579	0.0138345	0.00453184	0.0946585	0.366935	0.145041	0.137461	0.302893	0.0630579	0.0971	0.0433482	0.0475271	0.0169232	0.0226115	0.0869707	0.165301	0.206031	0.352458	0.069902	0.16712	0.13294	0.102558	0.223048	0.274835	0.0519543	0.0352275	0.0858728	0.10049	0.140187	0.0246345	0.0485725	0.111378	0.223964	0.122045	0.13669	0.0907562	0.064277	0.338102	0.160293	0.0419766	0.219431
GSM794994_s499d	0.0336995	0.208372	0.0894382	0.158107	0.00313358	0.0114058	1.22665e-14	0.0242919	0.01889	0.0222986	0.0584131	0.120541	0.0169758	0.015435	0.0190581	1.06175e-14	0.000392323	0.0136396	0.0308741	0.028499	0.0552635	0.0265361	1.06175e-14	0.102683	0.0323212	0.0656749	0.296711	0.125289	0.120144	0.224143	1.63301e-05	0.00260825	0.330207	1.09073e-14	0.0386954	0.0381297	1.04158e-14	0.0990375	0.0972125	0.0576646	0.018493	0.0628855	0.0461975	0.18226	0.14605	0.0192975	0.037571	0.0549696	0.0220299
GSM794995_s500d	1.22365e-14	0.0369904	0.10643	0.192727	0.0456815	1.22876e-14	0.00990282	0.0137759	0.106215	0.00617296	0.0903371	0.0777394	0.0129091	0.000413004	1.32516e-14	0.0107381	0.0598942	1.18501e-14	0.0475143	0.0403923	1.18501e-14	0.104123	0.0627695	0.108528	0.285134	0.0206152	0.180835	0.067569	0.109132	0.0297449	0.29315	3.53348e-07	0.0663568	0.256033	0.0369267	0.0426222	0.0572344	0.0702007	0.110564	0.049151	1.11522e-14	0.251813	0.0713912	0.109167	0.106673	3.05234e-07	0.141369	0.229685	0.00838699
GSM794996_s501d	0.00107796	0.0690406	0.0389632	0.195366	1.13595e-14	0.0234554	0.00171016	0.0824189	0.0183928	9.55438e-15	0.0993467	0.0768478	0.0264345	1.13308e-14	0.0114336	1.21604e-14	1.21604e-14	0.000664988	0.0353114	0.0198773	1.21604e-14	0.0196003	0.0203644	0.0450056	0.0191005	0.00354759	0.34915	0.124141	0.0483885	0.00461646	1.09682e-14	0.0701789	0.06775	0.230184	0.0351203	0.0127848	9.58467e-15	0.128769	0.0854481	0.104689	0.0045444	0.0293649	0.0276591	0.144268	0.260242	1.21115e-14	0.0595886	1.21115e-14	8.75567e-15
GSM794997_s502d2	0.23935	0.0792284	0.0478416	0.0272693	0.264205	0.172671	0.127264	0.025641	0.0766469	0.0418027	0.0335969	0.0256603	0.220166	0.238696	0.0686686	0.162966	0.231027	0.0477251	0.0162666	0.0425843	0.0401967	0.102149	0.02883	0.0705055	0.172304	0.345896	0.137873	0.187935	0.118245	0.151226	0.158008	0.245285	0.304838	9.58258e-15	0.0805672	0.022777	0.050301	0.0683105	0.0410537	0.13327	0.240865	0.0964119	0.0836187	0.0377953	7.5766e-15	0.210304	0.0673166	0.357608	0.16649
GSM794998_s503d	0.00336774	0.093807	0.0737369	0.0627806	0.191073	0.0306282	0.0078427	0.0605417	0.0223192	0.0954143	0.116156	0.00429011	1.97164e-14	0.119562	0.0185494	0.0118162	0.0313345	1.07364e-14	0.0258516	0.0482199	0.0113544	0.038432	0.00459955	0.0747197	0.234419	0.0542682	0.178052	0.0832837	0.0676692	0.103541	0.0409707	0.167165	0.0997745	0.193045	0.038437	0.0725312	0.017548	0.140667	0.0117331	0.076648	0.0587729	0.0858779	0.0361975	0.0945718	0.164296	0.0459585	0.24375	0.0868173	0.0464192
GSM794999_s504d2	0.089735	0.0817767	0.0534928	3.01308e-05	0.242954	0.08046	0.0770802	0.101641	0.0580748	0.100857	0.0109963	0.0076161	0.10985	0.197235	0.0624867	0.069377	0.109352	0.112361	0.0325271	0.0445895	9.95756e-15	0.0227651	0.119184	0.0582533	0.308481	0.218965	0.0658588	0.201692	0.443211	0.00743377	0.20462	0.156009	0.149245	1.03433e-14	0.117005	0.0190493	0.187843	0.0350276	0.0281742	0.122909	0.140402	0.133153	0.101104	0.0435524	0.0063925	0.198371	0.201737	0.174991	0.105111
GSM795000_s505d	0.0251253	0.0794032	0.117635	0.121777	0.000214143	0.00808865	0.0102092	0.0347103	0.116381	0.0946831	0.108979	0.0398324	0.092123	0.11236	0.0181536	0.0184033	0.0159588	8.539e-15	0.153137	0.121068	0.00697788	0.096128	0.180641	0.195794	0.479679	0.0033973	0.0778669	0.151646	0.0826862	0.168059	0.314175	0.0713676	0.00713357	0.282295	0.0284032	0.14845	0.137061	0.0729519	0.00818084	0.150674	0.045295	0.243061	0.158664	0.0350143	0.09598	0.0152621	0.34373	0.06268	0.0426911
GSM795001_s507d2	9.36278e-09	0.184808	0.0548283	0.0130915	1.15258e-14	1.2517e-14	0.00437848	0.0353326	0.0169922	0.106947	0.0612787	1.2517e-14	0.0263497	1.96072e-14	0.0201809	0.00197105	0.0121249	0.0212793	0.12349	0.0717148	1.5134e-14	0.010708	0.012143	0.0938407	0.0802975	0.00314	0.307409	0.31875	0.165922	0.0295003	0.00599565	0.0267479	0.0915699	0.400354	0.131633	0.0541247	0.0180693	0.0266811	0.10451	0.330522	0.0020987	0.0660339	0.0904807	0.23869	0.264705	1.19085e-14	1.19085e-14	0.00430344	0.00502284
GSM795002_s508d2	0.0607488	0.227536	0.0748779	0.111966	1.01876e-14	1.09144e-14	0.037307	0.0785692	0.0195997	0.04819	0.0875341	0.0663522	0.0299582	0.0282339	0.0331499	1.13301e-14	0.0348268	0.0155753	0.0731124	0.011035	1.13301e-14	0.113675	1.13301e-14	0.0639829	9.84309e-15	0.0880124	0.329274	0.165631	0.114478	0.0446593	8.3293e-15	0.067179	0.106795	0.103124	0.0875522	0.0178042	8.30029e-15	0.0727934	0.11786	0.0537618	0.0299418	0.0798108	0.00670311	0.0943562	0.170619	0.0536249	1.20561e-11	0.156456	7.11124e-15
GSM795003_s509d	1.17118e-14	0.0587028	0.100727	0.183023	0.00486578	1.19868e-14	1.19868e-14	0.0162497	0.0187518	0.0283786	0.124479	0.00571521	0.00706292	0.000372654	0.0618761	1.28484e-14	1.28484e-14	0.0514081	0.0224067	0.0392175	0.000991774	0.0803823	0.0528964	0.108976	0.349579	0.00468743	0.123988	0.108952	0.159043	0.0788189	0.0767244	0.212834	0.187665	0.133351	0.00803201	0.0854588	0.0404012	0.129199	0.0608289	0.0560799	1.16706e-14	0.150816	0.0545638	0.110567	0.0655395	1.30775e-14	0.196002	0.166538	9.35381e-15
GSM795004_s51d	0.125186	0.105914	0.069074	0.10701	2.05072e-05	1.3386e-14	1.3386e-14	0.0759604	0.0369202	0.00952994	0.108582	1.3386e-14	0.0238972	0.0531641	0.0586031	0.00791932	0.0352626	0.0287281	0.0699546	0.0459728	1.59108e-14	0.0262242	0.154049	0.0707531	0.462316	0.0841555	0.1424	0.121956	0.0931609	0.168477	0.21066	0.100774	0.0515318	0.124544	0.111314	0.0915433	0.185483	0.0362886	0.089841	0.106373	0.0295919	0.152452	0.119031	0.0451651	0.0133651	0.0629864	0.211985	0.129601	0.00539773
GSM795005_s510d2	0.323082	0.130169	0.0793376	0.0277547	0.247089	0.127592	0.0648864	0.0958339	4.17839e-08	0.0370118	0.0538965	2.22348e-05	0.291219	0.173795	0.148561	0.153227	0.0420441	0.169783	0.0911104	1.03615e-14	0.0154002	0.00722594	1.03615e-14	0.080789	0.0169399	0.186154	0.171991	0.279124	0.176267	2.89708e-08	0.00326454	0.2124	0.184375	0.0507401	0.139331	0.0153549	0.00109198	0.0282997	0.0642584	0.146525	0.121157	0.0893485	0.0497648	0.115017	0.0751199	0.138477	1.0652e-14	0.0882141	0.152682
GSM795006_s511d	0.0451234	1.22699e-14	0.197367	0.0804965	0.366943	0.12953	0.0586675	0.0316866	0.0651888	0.00991389	0.0455926	0.0158339	0.0322908	0.32858	0.134915	0.0691776	0.117576	0.0983377	0.0128578	0.0591163	0.00722919	0.0783549	0.145643	0.0553609	0.523647	0.196048	0.00358962	0.0842907	0.126011	0.135826	0.211738	0.434547	0.0808797	6.33339e-09	0.0207893	0.0528473	0.170125	0.0847359	0.0168351	0.0524889	0.151171	0.104256	0.0775935	0.0266532	2.39368e-13	0.143647	0.282137	0.347301	0.100224
GSM795007_s512d	0.0716941	0.0747978	0.0848894	0.0278363	0.306826	0.153795	0.0239707	0.0132615	0.0613018	0.0250877	0.0504445	0.0234318	0.073775	0.248732	0.188151	0.0706491	0.10401	0.0886538	0.00905233	0.0278375	0.0983169	0.143857	0.108832	0.0550835	0.318521	0.153981	0.0602198	0.0910369	0.203781	0.000222025	0.199524	0.357434	0.169854	0.0348398	0.0364061	9.93753e-15	0.089598	0.0978095	0.0463737	0.00959902	0.15041	0.243351	0.025348	0.0230236	0.00739569	0.14456	0.187582	0.372544	0.0618299
GSM795008_s513d	0.026146	0.0671554	0.0635073	0.279144	0.00672866	1.01841e-14	1.01841e-14	0.00588366	0.0236859	0.031462	0.154712	0.0261793	0.00320226	1.06459e-14	1.06459e-14	0.00276666	1.12152e-14	1.12152e-14	0.0207314	0.0615415	0.0242804	0.0465166	0.120082	0.0242756	0.374625	0.00260046	0.179518	0.117315	0.0262484	0.0336514	0.0791577	8.61109e-15	0.00752106	0.528707	0.0283144	0.0295512	0.14076	0.138346	0.090863	0.110114	1.04622e-14	0.133615	0.0708393	0.0512822	0.174591	0.0231215	0.218943	0.0395981	0.00442881
GSM795009_s514d2	0.0106249	0.113699	0.0586872	0.121752	1.22813e-14	1.18949e-14	0.0147499	0.102794	1.18949e-14	0.0625627	0.0429371	0.0200229	0.0442988	9.83571e-15	0.013992	5.20258e-12	0.00247918	0.00790594	0.0777845	0.0216988	1.12175e-14	0.00335996	0.0625364	0.0332645	0.114116	0.0191268	0.399472	0.289767	0.206994	0.0771031	0.0381507	1.1855e-14	0.245471	0.228485	0.125851	0.0234955	0.117201	0.0938637	0.080277	0.218778	1.14924e-14	0.058877	0.0491878	0.237581	0.381349	0.0115902	0.0585509	1.20842e-14	0.0188353
GSM795010_s516d	0.0506	0.00370945	0.105462	1.42892e-08	0.0690728	1.30794e-14	0.000993322	0.0421317	0.0467018	0.0455001	0.0774988	0.00557033	1.55619e-14	0.107494	0.0191088	0.0126354	0.0225601	0.0112134	0.0217573	0.0331696	0.0232088	0.0789992	0.0394001	0.127366	0.28093	0.0403761	0.0219997	0.129885	0.195249	0.0384625	0.13636	0.185588	0.129602	0.00866554	0.0446481	0.0545755	0.0134053	0.111136	0.0599401	0.0488702	0.0159152	0.161116	0.147659	0.0223824	0.0241315	0.0209394	0.104528	0.15815	1.03707e-14
GSM795011_s518d	0.0447788	0.00303287	0.161482	0.0421128	2.20008e-13	1.3346e-14	0.00305266	0.0339757	0.0551063	0.0377584	0.0649904	0.0720081	1.36218e-14	0.0559003	0.0677945	0.00943304	0.0191775	0.0431372	0.0612609	0.0256692	1.15786e-14	0.0289253	0.0159848	0.0397039	0.0635887	0.127319	0.197707	0.170505	0.18474	0.0983995	1.25697e-14	0.162471	0.248764	4.73195e-08	0.0742894	0.0288007	0.00584883	0.0945693	0.130674	0.000610626	0.0182957	0.091028	0.0352201	0.336389	0.0826525	0.0042264	0.0510229	0.0447593	0.00418397
GSM795012_s519d2	0.0486155	0.157692	0.0457758	0.113418	0.0389238	0.00403692	0.0181766	0.0636517	0.0310793	0.0627443	0.0535753	0.06975	0.0803485	1.53794e-14	1.53794e-14	9.9293e-08	0.000958036	0.00853717	0.0398654	1.35097e-14	0.0178872	0.00162475	0.0618565	0.0999332	0.176014	0.027789	0.23695	0.198034	0.170397	1.07102e-14	0.054299	1.07102e-14	0.0380576	0.250657	0.10352	0.0407034	0.0961745	0.0608844	0.0596673	0.211159	0.00707666	0.138166	0.0788179	0.142056	0.115957	0.0305021	0.21674	1.50691e-11	0.0253135
GSM795013_s520d2	0.447532	0.0352047	0.188185	7.24604e-15	0.21761	0.136293	0.255812	0.0408321	0.162369	0.0389116	8.93729e-15	8.93729e-15	0.370526	0.160307	0.108236	0.281518	0.0853079	0.0694391	0.064391	0.187521	0.00918372	0.0113036	0.109821	0.527367	0.109273	0.279375	3.15097e-06	0.0839821	0.0894443	0.475659	0.213429	0.124401	0.0708131	1.58128e-08	0.0821439	0.344219	0.15871	9.41694e-15	0.0100351	0.0249125	0.19196	0.051098	0.408873	0.0526646	8.05631e-15	0.291249	0.107504	0.00202203	0.257171
GSM795014_s521d2	0.030608	0.140273	0.154862	0.031892	1.24121e-14	0.000161938	0.0413687	0.0722494	0.00544658	0.102595	0.0593665	0.129102	0.0306885	1.90294e-14	0.0332322	1.55638e-14	0.0572463	0.00906631	0.0903094	0.000864855	0.0227467	0.0638543	1.55638e-14	0.107997	1.21431e-14	0.0609443	0.236889	0.259671	0.135947	0.157166	3.44491e-10	0.0601255	0.215543	0.00023583	0.1207	0.0377984	1.15321e-14	0.066391	0.146237	0.11287	0.0124758	0.0546334	0.0504591	0.190337	0.199941	0.0264445	0.011613	0.115039	9.48544e-15
GSM795015_s522d2	0.162716	0.0784762	0.132458	1.20269e-14	0.359803	0.0542213	0.161777	0.03944	0.100708	0.114395	1.17212e-14	0.0309885	0.221623	0.175129	0.0541975	0.106605	0.0917947	0.0706443	0.00830752	0.101788	0.0196641	0.0595748	0.167343	0.297851	0.342079	0.231834	0.00687181	0.108032	0.261489	0.129809	0.381924	0.0592358	0.138615	1.1898e-14	0.0607207	0.202896	0.286674	0.025001	0.00864011	0.0746793	0.0976119	0.0386135	0.252155	0.0350136	7.19738e-11	0.209098	0.333936	0.0740232	0.126856
GSM795016_s523d2	0.0561717	0.148584	0.0796153	0.222839	8.53756e-15	9.03066e-15	9.03066e-15	0.03819	0.026474	0.125829	0.0337195	0.0819228	8.3435e-15	0.012599	8.3435e-15	5.7548e-09	0.0083338	0.0130954	0.0636693	0.063363	1.00773e-14	0.0294679	1.00773e-14	0.183429	0.0842234	0.0231197	0.361816	0.202464	0.126731	0.0647833	0.0591962	1.00409e-14	0.0522163	0.385554	0.0536591	0.129332	0.0406595	0.00230714	0.125795	0.321237	8.90944e-15	0.0620599	0.188193	0.0947457	0.25725	0.000313032	0.0548899	1.03473e-14	0.0292425
GSM795017_s525d2	0.203437	0.0705783	0.0843307	0.081722	0.31044	0.0693267	0.239963	0.022382	0.0302646	0.0241604	0.0398036	0.0491526	0.359617	0.0843754	0.106778	0.228674	0.0604076	0.0367183	0.114098	0.0827319	0.0458907	0.0204313	0.145209	0.279709	0.187564	0.290389	0.0823385	0.119526	0.148656	0.227857	0.118417	0.145815	0.0617748	0.0970006	0.120832	0.121312	0.178007	0.0414197	0.0756619	0.0753439	0.114784	0.0600694	0.148326	0.0800394	0.00171365	0.2487	0.236267	0.117817	0.23248
GSM795018_s526d2	0.157981	0.0512736	0.0927204	0.0204887	0.312927	0.178928	0.103836	0.0741971	0.0890472	0.0475604	0.00608028	0.0418903	0.189004	0.259303	0.145849	0.112354	0.234365	0.0631325	0.0618739	0.0211875	0.0369902	0.0506799	0.0142901	0.0432057	0.101518	0.352116	0.104425	0.207465	0.244441	0.157409	0.0435975	0.237034	0.233052	1.04759e-14	0.0791924	0.0294726	0.0177276	0.0087455	0.0728991	0.137966	0.210792	0.0770775	0.0423661	0.142651	0.0516864	0.248397	0.029065	0.243709	0.156404
GSM795019_s527d2	0.180925	0.0845427	9.66701e-15	0.111102	0.17185	0.136825	0.088988	0.0419642	0.054959	0.0659286	0.0105199	0.0835034	0.208461	0.146247	0.229299	0.111911	0.0416686	0.118533	0.0429023	1.02441e-14	1.02441e-14	0.0465854	0.000262877	0.0184081	0.000997812	0.104781	0.271269	0.179127	0.16931	0.0289895	6.43063e-09	0.221285	0.20744	0.0131594	0.080806	0.00625082	9.57881e-15	0.0513435	0.0547283	0.108488	0.0632995	0.0498929	0.034144	0.126456	0.100287	0.146996	1.07098e-14	0.0589489	0.0910364
GSM795020_s528d2	0.165772	0.0512904	0.0836555	0.0378153	0.360105	0.248697	0.191997	0.0218516	0.0359644	0.016623	0.0202098	0.015891	0.257191	0.207178	0.173367	0.225798	0.17018	0.116233	0.0649014	0.0361798	0.0419059	0.0603463	0.0990391	0.0823712	0.31878	0.309358	0.0255201	0.143161	0.0869502	0.135066	0.196123	0.426092	0.0514592	0.0165188	0.0527982	0.0786446	0.171142	0.0280826	0.00275617	0.0545524	0.262065	0.113764	0.0812761	0.0401045	9.82111e-15	0.273677	0.170119	0.311784	0.182295
GSM795021_s529d	0.0767846	1.32775e-14	0.0553639	0.0970494	0.474912	0.0814248	0.0992944	0.0618113	0.0998329	0.0192734	0.107437	0.0231008	0.134409	0.0717869	0.0773957	0.142256	0.0474648	0.0302708	1.24712e-14	0.0352387	0.100698	0.0295207	1.24712e-14	0.0573928	0.065997	0.169627	0.151845	0.082638	0.0663483	0.0812198	1.1228e-14	0.196658	0.102698	0.176672	0.0603373	0.00801168	0.00104078	0.128841	0.0237174	0.0125745	0.152899	0.0359335	0.0276635	0.0826981	0.0972504	0.206779	0.127737	0.0157662	0.211621
GSM795022_s53d	0.0228614	0.132035	0.125776	8.20117e-07	0.0533217	0.0226053	0.00979252	0.0771373	0.0294554	0.0862074	0.013778	1.35046e-14	0.0828673	0.0233519	0.0839731	0.00312787	0.0310822	0.0238475	0.0167525	0.0563858	1.08116e-14	0.0440083	0.257825	0.136212	0.525263	0.044522	0.0551749	0.145144	0.0983085	0.0889816	0.50711	0.110795	0.0338761	0.0575081	0.0727063	0.132391	0.358303	0.0292867	0.0311576	0.0540683	0.0511843	0.147028	0.183351	0.0705205	0.007118	1.08659e-14	0.38687	0.0778009	0.0129009
GSM795023_s531d2	0.079156	0.0996911	0.129013	0.0850727	4.2981e-05	9.84976e-15	0.0212438	0.0152716	0.00303486	0.0872022	0.118046	0.0378719	0.0132175	1.07885e-14	0.0289823	0.0184162	0.011709	0.0270306	0.089448	0.0170983	1.30567e-14	0.0774835	1.30567e-14	0.154418	3.8875e-11	0.0764912	0.287569	0.226315	0.171968	0.126925	9.5132e-15	0.103884	0.245122	0.0463966	0.0570866	0.0948694	0.000392127	0.0904865	0.151494	0.103402	0.00815654	0.0544158	0.147135	0.215367	0.18759	1.02152e-14	0.000188528	0.059348	0.0130453
GSM795024_s533d	0.141465	0.00720611	0.192381	0.0479779	0.440036	0.0952386	0.194398	0.0102184	0.166757	0.0264938	0.00355036	1.04275e-14	0.218439	0.288131	0.124095	0.22741	0.0545578	0.0474434	0.00288578	0.180572	0.0516718	0.0374263	0.218684	0.166875	0.594081	0.159184	9.02546e-15	0.0798601	0.073419	0.237867	0.476231	0.174075	0.0327856	0.00562249	0.0150639	0.203537	0.316654	0.014188	0.0332221	0.0250536	0.148527	0.0568659	0.22107	0.00493328	0.0179503	0.195202	0.419809	0.113683	0.148279
GSM795025_s534d	0.0753012	0.167761	0.0399395	0.107719	0.355264	0.127422	0.106196	0.0265414	1.22684e-14	0.0537987	0.126828	0.0437925	0.215069	0.17996	0.218136	0.108823	0.0652083	0.167664	0.00505824	0.00505063	0.0242011	0.0982931	0.026416	0.0505431	0.230058	0.0632113	0.140723	0.0688772	0.0921283	8.31027e-14	0.0542507	0.406143	0.0467033	0.131152	0.0332754	2.00728e-12	0.0264878	0.0972393	0.0648832	0.0602532	0.105941	0.183104	0.0247006	0.0330974	0.151734	0.100519	0.0216178	0.2641	0.0453272
GSM795026_s535d	0.279726	0.0451204	0.102561	0.0659376	0.357317	0.260683	0.203149	0.0345591	0.0430316	0.050545	0.0729105	0.0318439	0.309972	0.174299	0.185534	0.297178	0.105726	0.165147	0.00599442	0.0446768	5.05875e-05	0.0142453	3.67585e-11	0.0160054	0.128702	0.323487	0.143627	0.132638	0.0291808	0.117383	1.04489e-14	0.503572	0.060312	0.119482	0.0513424	0.0278553	0.000140604	0.0835931	0.0603147	0.0287474	0.280628	0.04391	0.0189916	0.0920356	0.0773963	0.2517	0.094913	0.157487	0.252722
GSM795027_s536d	0.00849717	0.200126	0.0434188	0.110964	1.99015e-10	1.34058e-14	0.0189865	0.070293	1.34058e-14	0.0235447	0.0971041	0.011798	1.30689e-14	0.0499529	0.00126961	1.18502e-14	1.18502e-14	0.0304271	0.0740068	1.18502e-14	0.00204502	0.0769412	1.18502e-14	0.0753673	0.038857	1.87401e-07	0.27318	0.203877	0.313702	0.00518316	4.38331e-08	0.0553269	0.208567	0.0609281	0.0790585	0.00545694	9.10136e-15	0.064464	0.04606	0.139083	8.95025e-05	0.117443	0.0323603	0.184227	0.247009	0.00799453	0.000141434	0.00363867	6.53315e-15
GSM795028_s537d2	0.0194701	0.136567	0.0564869	0.107409	0.107007	0.0250372	0.0350483	0.0525306	0.00170376	0.134724	0.0472317	4.19389e-05	0.0131979	0.113345	0.119601	0.019325	0.0487731	0.0820723	0.0301818	0.0615115	0.0061993	0.00238986	0.214531	0.0146984	0.372375	0.0694415	0.148456	0.178865	0.174842	0.0114424	0.211735	0.0760999	0.0660133	0.174359	0.0616891	0.0386304	0.260762	0.0547141	0.0900183	0.0870281	0.046718	0.140591	0.0161896	0.145036	0.0815746	0.0379411	0.301814	0.0234203	0.0304518
GSM795029_s538d	0.0715404	0.0554413	0.0921281	0.239346	0.0362563	0.0116365	0.0176837	0.0492172	0.0583473	0.0432259	0.140743	0.17924	0.0429919	0.0298417	1.41046e-14	0.0156236	0.0153493	0.00404435	0.057592	0.0783874	0.00885519	0.0138428	1.48465e-14	0.113185	0.0113919	0.0984045	0.295397	0.115626	0.143962	0.0951568	2.51064e-12	1.13605e-14	0.233107	0.00968309	0.0745135	0.0507246	1.16246e-14	0.083882	0.177663	0.0627169	0.0356899	0.00932068	0.0695817	0.33796	0.157145	0.00464824	0.05474	1.14548e-14	0.0562088
GSM795030_s539d	1.25592e-14	0.0727547	0.087348	0.180739	0.00735296	8.5358e-15	0.0144134	0.035176	0.0322717	0.035291	0.0390203	0.0314432	0.00724363	1.21322e-14	0.0147849	1.08111e-14	0.00395872	0.00130781	0.0270213	0.029164	0.0137585	0.00295917	1.08111e-14	0.125189	0.00277624	6.4345e-05	0.256714	0.150713	0.0124861	0.0607584	2.35596e-09	1.0283e-14	0.0816494	0.297982	0.0530887	0.0328362	1.06475e-14	0.152064	0.0871896	0.0797485	0.00298655	0.0104632	0.108971	0.0488354	0.225433	2.35364e-07	0.00464731	0.00860687	7.87556e-15
GSM795031_s54d	0.0864818	0.0801584	0.184833	0.152175	0.0125383	0.0567046	0.0136461	0.071836	0.0272249	0.029004	0.0962093	0.0199101	0.096395	1.05977e-14	0.101196	0.0220851	1.18641e-14	0.0317053	0.0525141	0.0303675	1.18641e-14	0.0425961	0.00295443	0.153381	0.026802	0.0425719	0.295472	0.211921	0.171258	9.33637e-15	0.0811842	9.33637e-15	0.128213	0.210341	0.0782996	0.0586497	0.0102022	0.084601	0.137377	0.162376	0.0054502	0.139116	0.168788	0.100768	0.252628	0.00625356	1.28236e-10	9.86537e-15	0.0171466
GSM795032_s541d	0.110325	0.0407243	0.052887	0.022862	0.525452	0.163128	0.227916	0.0245866	0.068775	0.0362277	0.00139107	0.0165659	0.281267	0.175257	0.173171	0.232327	0.0584482	0.101559	0.00892405	0.0951938	0.0532437	0.0297124	0.130383	0.0576879	0.562693	0.237954	1.00167e-14	0.0864925	0.0322296	0.189925	0.364353	0.269898	0.0306136	0.0875635	0.0290088	0.102076	0.267659	0.0195792	0.0379455	0.00533138	0.209599	0.0975217	0.0674078	0.0633064	0.00977497	0.316159	0.310736	0.0887108	0.150069
GSM795033_s542d	0.0241653	0.0959162	0.0340115	0.255019	7.71377e-15	9.05559e-15	9.05559e-15	0.0160667	0.0403711	0.0237528	0.0664665	0.0449333	7.25349e-15	7.25349e-15	7.25349e-15	0.0336529	9.3319e-15	9.3319e-15	0.0748184	0.0073994	0.00926963	0.015929	9.3319e-15	0.0840145	2.02456e-05	0.0147809	0.357443	0.136654	0.0561528	0.0589951	0.0347803	8.52158e-15	0.0310663	0.385707	0.0440274	0.0547441	0.00929747	0.0860255	0.120992	0.153077	9.36949e-15	0.037815	0.0956302	0.138859	0.237775	1.08446e-14	0.0385379	1.08446e-14	0.00802585
GSM795034_s543d	0.0159376	0.130171	0.0797621	0.123582	0.0186041	1.0375e-14	0.0186607	0.0141492	6.45226e-06	0.0536755	0.113338	0.0663569	1.19816e-14	1.19816e-14	0.0535495	1.11543e-14	1.11543e-14	0.0662129	0.0289852	1.11543e-14	0.0202593	0.0317559	0.0253624	0.0633345	0.0806254	0.00169192	0.291835	0.161915	0.10682	0.115683	0.0517765	0.175684	0.194588	0.133498	0.0445376	0.0264402	0.0168088	0.144915	0.0339736	0.0979362	1.71929e-05	0.0871515	0.080925	0.151213	0.214562	0.00347992	0.00227758	0.0530594	0.00488094
GSM795035_s544d	0.0642646	0.0358187	0.0284982	0.0378859	0.528204	0.238803	0.178715	9.58675e-15	0.0215128	0.0227072	0.0436866	0.0412944	0.239756	0.163365	0.160847	0.203021	0.12148	0.200424	0.0192721	0.00661826	0.0176477	0.0322386	0.0303101	4.13994e-06	0.229169	0.213703	0.0657674	0.119663	0.0562196	7.02606e-10	0.00378258	0.543902	0.0409188	0.183189	0.0554581	1.13933e-14	0.0235128	0.083334	0.0431579	0.0240163	0.220278	0.10782	0.0116753	0.0376248	0.0195703	0.331711	0.139794	0.0885139	0.132811
GSM795036_s546d	0.14423	0.100183	0.0479983	0.0378225	0.521945	0.198236	0.130206	0.0201122	0.0782111	0.00752369	0.0261038	0.00975396	0.203934	0.27989	0.224995	0.139117	0.0968353	0.158769	0.0435773	0.0481695	7.56539e-15	0.0322606	0.134593	0.112526	0.457903	0.243449	0.00347945	0.119256	0.0914092	0.0879852	0.295875	0.407631	0.107157	2.3993e-06	0.0766538	0.0793577	0.199523	0.0245755	0.000385404	0.0402674	0.214611	0.119608	0.109126	0.070763	0.0160268	0.22449	0.320862	0.182504	0.11605
GSM795037_s547d	0.00979907	0.0841436	0.20977	0.136408	7.01797e-08	1.38812e-14	0.00603936	0.0453232	0.0693829	0.0831723	0.0614304	0.00646331	0.0285402	0.0195933	0.00894616	0.0183809	0.018424	1.18408e-14	0.0523406	0.0835242	1.18408e-14	1.18408e-14	1.18408e-14	0.162273	0.225329	0.0640062	0.170951	0.137101	0.110024	0.0827725	0.0821367	0.01203	0.263471	0.180801	0.0657698	0.116408	0.0284234	0.0717257	0.155661	0.0440596	0.0173412	0.112381	0.176917	0.133862	0.146578	0.00537237	0.167469	0.00409116	0.0293768
GSM795038_s548d	0.0736395	0.00873255	0.0842866	0.0244611	0.249186	0.0344481	0.0842447	6.85011e-05	0.10474	0.0229918	0.00530407	0.0456135	0.0132257	0.103177	0.0821717	0.0222151	0.0672352	0.0602918	0.0490995	0.0906476	0.0129661	0.0412258	0.252898	0.117975	0.558889	0.106423	0.0411855	0.0900535	0.176291	0.0783671	0.525994	0.0579249	0.100747	0.0314225	0.0643989	0.141331	0.330628	0.00800591	0.0342868	0.0303312	0.0307516	0.145867	0.135757	0.0436877	1.16044e-14	0.108866	0.487304	0.0598503	0.0191745
GSM795039_s549d2	0.165309	0.0397369	7.96332e-08	0.0890486	0.3445	0.0992103	0.14851	0.0424233	0.0176455	0.0369409	0.0757293	0.04827	0.187202	0.0684274	0.0573761	0.102823	0.0628371	0.0288963	0.0197528	0.0253154	0.0589968	0.0181443	0.0416613	0.106191	0.163461	0.270097	0.147328	0.158388	0.231335	0.0655832	0.13919	0.162019	0.16734	9.78591e-15	0.0673315	0.0473843	0.0840741	0.0519878	0.138079	0.122056	0.116131	0.0952605	0.0394305	0.0935211	0.0180197	0.187328	0.356203	0.0209602	0.150537
GSM795040_s55d	0.150376	0.149829	0.0316045	0.0818231	0.301549	0.103075	0.109227	0.0842675	0.0499933	0.0424283	0.0558734	1.93817e-12	0.157753	0.20602	0.213692	0.0873556	0.0419466	0.117938	0.0104812	0.0752571	0.00886223	0.041516	0.168114	0.26918	0.289254	0.22514	0.0460238	0.156143	0.105498	0.163735	0.376289	0.0931286	0.125511	0.000231632	0.079417	0.1441	0.282427	0.0276867	0.0987059	0.0484799	0.0918202	0.0513689	0.181727	0.084261	1.08289e-14	0.206395	0.353249	0.00721136	0.0899081
GSM795041_s551d2	0.0317037	0.320888	0.0647855	0.0336498	7.87688e-15	8.57496e-15	0.018053	0.0626428	0.00194139	0.117128	0.0711816	0.0696324	0.0114419	0.0165523	0.0042425	9.95733e-15	9.95733e-15	9.95733e-15	0.069789	0.0673227	0.0351307	0.0519327	0.132097	0.132844	0.291529	8.67108e-15	0.297526	0.132405	0.208932	0.0208534	0.214918	7.69282e-15	0.0149791	0.380317	0.0460157	0.0824774	0.132873	0.00380853	0.0597508	0.227359	7.3276e-15	0.265816	0.183035	0.0688202	0.216332	1.03115e-14	0.25845	1.03115e-14	7.01087e-15
GSM795042_s552d2	0.0842083	0.12676	0.115148	0.0756558	0.152383	0.15212	0.0114684	0.0290134	0.0193652	0.0393509	0.114261	0.0821329	0.128013	0.219871	0.295138	0.0692049	9.69881e-15	0.154927	0.0271792	0.0861196	0.0133152	0.0538293	0.0967866	0.0977703	0.22896	0.103669	0.196797	0.217742	0.0724206	0.0193049	0.0883116	0.194469	0.105191	0.359118	0.0725791	0.0347826	0.121499	0.0924542	0.0116892	0.162101	0.0453914	0.125675	0.147794	0.133285	0.14132	0.0393119	0.179736	0.198878	0.00694977
GSM795043_s553d2	0.0388261	0.134385	7.39795e-15	0.284086	7.39795e-15	7.01245e-15	0.00853318	0.160226	0.00855206	0.0560819	0.0557636	0.0554524	0.0218167	7.00914e-15	7.00914e-15	0.00776762	8.26013e-15	0.00325176	0.0483937	8.26013e-15	0.00480762	8.26013e-15	8.26013e-15	0.0435151	8.11756e-15	0.029638	0.387624	0.259072	0.0322505	0.0150792	6.91934e-15	6.91934e-15	0.0514962	0.310521	0.0894511	0.0230276	0.0117195	0.0557385	0.0875848	0.163755	8.22199e-15	0.0379543	0.0601495	0.123779	0.267541	0.0422732	8.0673e-15	8.0673e-15	5.1991e-15
GSM795044_s554d2	0.285705	0.0541739	0.0846907	0.0436889	0.281826	0.287708	0.166154	0.0514739	0.0233666	0.0469856	0.0148574	1.01341e-14	0.2479	0.128913	0.207782	0.252234	0.0936094	0.11574	0.00515566	0.0400607	0.0623223	0.0605553	0.00452174	0.105979	0.114179	0.429886	0.101722	0.128033	0.11161	0.168855	0.0391773	0.366402	0.172329	1.26161e-14	0.0853656	0.0816063	0.020852	0.0255957	0.0850292	0.0715733	0.279781	0.0789207	0.11102	0.120372	2.1232e-05	0.304926	0.0727013	0.158277	0.198864
GSM795045_s555d2	0.0897933	0.17062	0.120784	0.00148291	1.07249e-14	1.20254e-14	0.0246797	0.0864268	0.0544385	0.0422466	0.0473721	1.20254e-14	0.0120942	1.60569e-14	0.00442186	0.00532329	1.29719e-14	1.29719e-14	0.0979733	0.022977	1.29719e-14	0.0477396	1.29719e-14	0.181663	0.102719	4.39217e-13	0.22261	0.276358	0.220893	0.0139593	0.0263879	0.0158593	0.0313192	0.267509	0.0875193	0.0855841	0.0375873	0.0636181	0.106113	0.201774	1.13988e-14	0.0700984	0.146119	0.0723737	0.183694	1.41273e-14	0.0567539	1.41273e-14	0.00367758
GSM795046_s556d2	0.0900669	0.0549284	0.198375	0.00700437	0.357194	0.104259	0.193524	0.0261648	0.0936653	0.0193065	0.0258483	0.0239355	0.22685	0.237756	0.0971368	0.212796	0.1294	0.0108374	0.0316542	0.103407	0.0538172	0.0451664	0.230018	0.193484	0.365314	0.300709	0.0560453	0.0844473	0.04605	0.241265	0.402977	0.190824	0.00828421	0.0606038	0.0475491	0.155252	0.315642	0.0104958	0.00764293	0.0450655	0.212222	0.0952899	0.126891	0.0398784	9.58851e-15	0.280318	0.334739	0.0994451	0.208461
GSM795047_s557d2	0.0645909	0.122751	0.0269942	0.0797603	0.0357954	0.0302849	0.0423053	0.0384759	0.0339804	0.0641508	0.111999	0.0830941	0.0227979	1.45526e-14	0.00709922	0.0207958	0.00924491	0.0277877	0.0342165	1.09614e-14	0.0792926	0.106891	0.0417189	0.00791576	0.0894585	0.0740971	0.222101	0.232101	0.16175	0.0421569	0.00717129	0.183908	0.239856	0.0530738	0.0924007	0.00924922	0.0298697	0.105979	0.0832431	0.0892846	0.0205371	0.0641902	0.0342551	0.128224	0.0976237	0.0440896	0.0887561	0.14616	0.0334433
GSM795048_s558d2	8.53913e-15	0.202113	0.0728221	0.155211	8.53913e-15	8.88671e-15	0.038674	0.0309852	8.88671e-15	0.115881	0.111476	0.0509488	0.0524939	9.24727e-15	9.24727e-15	0.00215158	2.37391e-07	0.0124539	0.0550096	1.28883e-14	1.28883e-14	0.025912	0.0479921	0.0544801	0.195073	0.00729243	0.403821	0.135795	0.105063	0.0784512	0.0749054	1.06065e-14	0.0478534	0.396522	0.0860304	0.0672775	0.0717304	0.0687802	0.104073	0.247896	0.00840646	0.118244	0.129649	0.0982521	0.331339	1.20777e-14	0.111544	1.20777e-14	7.97934e-15
GSM795049_s559d2	0.111081	0.144764	1.12236e-14	0.0553582	0.0212476	0.056702	1.04721e-14	0.0371752	1.04721e-14	0.0548896	0.0709613	0.0190987	0.150561	0.0904274	0.135323	0.027246	2.2511e-05	0.138866	0.0612931	0.00698869	9.55377e-15	0.0304092	0.0642068	0.0127436	0.0881638	0.0505958	0.293899	0.227493	0.0801959	0.0335468	0.0114286	0.274201	0.133013	0.266796	0.0762204	0.0232921	0.0286247	0.0643073	0.0248218	0.172596	0.0289665	0.120068	0.0471831	0.143875	0.271817	0.057356	0.105341	0.00101963	1.43265e-05
GSM795050_s56d	0.0904082	0.081324	0.0729354	0.00217166	0.226695	0.132651	0.0692737	0.146855	1.3407e-14	0.0742743	0.00464026	0.0156864	0.150216	0.141825	0.227756	0.031315	0.118879	0.093386	0.033179	1.26613e-14	0.0568792	0.0716299	0.108504	0.0345702	0.267039	0.115951	0.180979	0.152471	0.0992804	0.00416563	0.272774	0.197284	0.0990881	0.0620285	0.0570671	0.0299272	0.192829	0.0262719	0.0566229	0.0726398	0.0749178	0.197485	0.0531786	0.0975258	0.0714974	0.0947714	0.235805	0.1595	0.038125
GSM795051_s560d2	0.369473	0.0513288	0.109393	0.0136101	0.275278	0.0826389	0.300544	0.0337537	0.0713849	0.0454571	0.033317	0.00853613	0.396857	0.116187	0.0842295	0.268435	0.0976644	0.0246266	0.0303746	0.100503	0.138343	0.0140815	0.178133	0.319819	0.280244	0.292048	0.0477638	0.0601252	0.05347	0.281448	0.386058	0.155309	0.00235647	0.0830557	0.0511333	0.212823	0.267222	0.00636206	6.32998e-08	0.0817392	0.169904	0.0556402	0.216999	0.00634519	9.01682e-15	0.319214	0.256226	0.129556	0.238487
GSM795052_s561d2	0.0106249	0.103105	0.0400063	0.169065	8.97736e-15	0.00549387	0.00896592	0.0872031	0.00963468	0.0616355	0.056073	0.0701409	1.14624e-14	1.14624e-14	0.0587517	1.0633e-14	0.00284808	0.0186418	0.039644	0.0133555	0.00532543	0.0247575	1.0633e-14	0.0726915	0.0161989	0.127573	0.277248	0.209459	0.16312	0.0718455	1.14303e-14	0.0405149	0.206534	0.15387	0.0955833	0.0440079	1.08462e-14	0.051369	0.171834	0.111088	1.08462e-14	0.0871799	0.0338654	0.298938	0.195428	1.07426e-14	1.07426e-14	0.00274257	0.00108476
GSM795053_s564d	1.31371e-14	0.0875516	0.0574798	0.0536709	0.132649	1.37272e-14	0.00350544	0.0235363	0.112774	0.0521457	0.00860478	0.0528932	0.00846716	0.0759404	0.00207163	0.00465546	0.0730621	1.0198e-14	0.0621679	0.0744187	0.0830786	0.0463792	0.193597	0.107431	0.532023	0.0628252	0.0550457	0.0920105	0.190904	0.0628697	0.458892	0.00743788	0.149485	0.0539657	0.015672	0.0837068	0.249739	0.0235996	0.0765484	0.0463564	0.068203	0.201457	0.0789126	0.0902526	0.0104043	0.021924	0.394176	0.200809	0.0678912
GSM795054_s565d2	0.0522007	0.14651	0.114473	0.0782105	1.00142e-14	0.00570039	0.031204	0.148274	0.0285577	0.10104	0.0429049	0.0759681	0.0224106	0.0322788	0.0405652	0.0117481	0.0334262	0.0368965	0.0694479	0.0222258	9.70956e-15	0.048204	0.00355619	0.110424	0.0449605	0.0949442	0.271437	0.313772	0.141509	0.0497964	1.05706e-14	0.12708	0.188161	0.248861	0.12009	0.0621828	0.00265158	0.0342061	0.0911222	0.178655	0.00844088	0.0766252	0.108893	0.215194	0.184872	0.0472881	0.0195081	0.0492145	0.0335176
GSM795055_s566d2	0.124386	0.0929067	0.116074	0.0225786	0.129242	0.0943221	0.00764857	0.0686938	0.0909376	0.0331269	0.0136333	0.00701609	0.0728906	0.172148	0.153742	0.0699588	0.0443741	0.100749	0.084405	0.0201011	0.00216036	0.0505177	0.138208	0.0527887	0.337991	0.134839	0.0573933	0.230733	0.289769	0.0306484	0.267243	0.20148	0.108662	1.26565e-14	0.108054	0.037555	0.192451	0.00970842	0.0770161	0.0591197	0.095972	0.215009	0.0994972	0.105999	0.076967	0.0668822	0.248192	0.184208	0.0735719
GSM795056_s567d2	0.192671	0.0316861	0.205364	0.0664417	0.301339	0.124998	0.220059	0.0914074	0.0981306	1.42187e-14	0.0587557	0.0304848	0.218647	0.0958316	0.255824	0.164937	0.0432085	0.112696	0.0390053	0.0884054	0.047365	0.0392838	0.0535808	0.188663	0.245657	0.257284	0.0516336	0.155555	0.113572	0.198826	0.0506355	0.283758	0.168871	0.115348	0.117373	0.149225	0.0530074	0.0407118	0.0123433	0.0995834	0.137457	0.131808	0.206378	0.107689	0.00096189	0.23233	0.121574	0.0729979	0.121953
GSM795057_s569d	0.0280956	0.0661835	0.0801454	0.0178578	0.289372	0.0778514	0.0789592	0.00607724	0.0880662	0.0989747	0.00472917	0.00735198	0.0900763	0.139231	0.0727715	0.0599722	0.0527105	0.0419664	0.0531135	0.0987482	0.0909952	2.17761e-09	0.18912	0.12861	0.553612	0.128526	0.0183472	0.104839	0.172663	0.183272	0.43846	0.0926684	0.0862811	0.0266559	0.0297869	0.131097	0.315406	0.0583904	0.00433608	0.0554154	0.118686	0.0906628	0.111935	0.0392974	0.0128764	0.208922	0.496417	2.18536e-12	0.0821616
GSM795058_s57d	0.247218	0.0946201	0.0922331	0.0872268	0.112361	0.0199524	0.0394235	0.0856424	0.000591946	0.0691877	0.0534944	0.0440745	0.0750113	0.0894041	0.00235651	0.0477824	0.0395595	1.15338e-14	0.039922	1.15338e-14	0.205119	0.00410086	1.15338e-14	0.0571454	1.21796e-14	0.205104	0.260798	0.143732	0.0830471	0.0256571	1.25692e-14	0.0986892	0.179029	0.172017	0.0860385	0.0191753	1.11711e-14	0.0420713	0.168651	0.079742	0.0800077	0.0872671	0.0551489	0.235588	0.114366	0.165838	1.05463e-14	0.0215004	0.1321
GSM795059_s570d	0.0200781	0.01827	0.21852	9.46831e-15	0.303004	0.0277866	0.076027	0.00484852	0.0970003	0.0948879	0.0103908	0.141797	0.0401822	0.326286	0.00904175	0.0714691	0.11851	0.0117498	0.0193864	0.105876	1.25595e-10	0.0585	0.29785	0.231155	0.506249	0.125725	0.00947846	0.127385	0.0878588	0.233381	0.552221	0.0891608	0.0373784	7.00745e-13	0.0220494	0.170412	0.381849	0.0348262	1.02252e-05	0.0505937	0.119208	0.103688	0.180106	0.0179375	0.0221491	0.148352	0.477033	0.0690685	0.101184
GSM795060_s571d	0.0177476	0.0770669	0.274692	0.120166	0.0406135	0.016738	0.0307746	0.0802408	0.102073	0.109355	0.0232636	0.166792	0.0168779	0.0143987	0.017389	1.04111e-14	0.0260328	0.0240248	0.0128563	0.126336	0.00968288	0.0170832	0.0164057	0.194032	0.145615	0.171322	0.173077	0.14628	0.0831501	0.371717	0.038714	9.84375e-15	0.097907	0.240034	0.0495053	0.157657	0.0723055	0.0790444	0.200984	0.106978	0.0131882	0.0200443	0.138645	0.240409	0.155386	0.0893064	0.200503	9.34036e-15	0.0395594
GSM795061_s573d	0.0170691	0.0554693	0.112269	0.0251247	0.22494	0.0429524	0.0314816	0.036431	0.0874733	0.0980655	0.0647373	0.0540254	0.115817	0.0804979	0.0336097	0.0391994	0.0642767	0.00530677	0.0366872	0.0284851	5.8885e-06	9.99279e-15	0.0201356	0.0730399	0.0821239	0.0999022	0.185109	0.0914163	0.0360121	0.0525496	1.04323e-14	0.140749	0.175659	0.153975	0.0669804	0.0191278	9.88471e-15	0.0820189	0.12104	0.0483139	0.100661	0.0668377	0.00316688	0.109984	0.116543	0.122867	0.170854	0.0250831	0.115027
GSM795062_s575d	0.413276	0.0125264	0.0762136	0.0581545	0.363821	0.200439	0.192312	0.0287428	0.080391	0.0266059	0.0248984	0.00124558	0.305257	0.242761	0.144131	0.307881	0.144206	0.138385	0.0159201	0.0346994	0.00801415	0.0470135	0.104077	0.025535	0.409878	0.349478	0.0023612	0.109586	0.0806622	0.0678875	0.123567	0.55239	0.175493	7.01749e-15	0.0454889	0.0171972	0.115519	0.028787	8.11222e-15	0.0450544	0.368749	0.135583	0.0568936	0.0188098	0.0106885	0.387439	0.174153	0.290826	0.218653
GSM795063_s576d	0.346346	7.48845e-15	0.0168759	0.0160894	0.539501	0.302494	0.271076	0.00953369	0.0133725	0.0253707	0.0123123	0.018621	0.403802	0.126916	0.202142	0.28034	0.0555649	0.14718	0.0224544	0.00576184	0.0541695	0.0596411	0.0245987	0.0276708	0.14021	0.412673	0.00526564	0.10371	0.111911	0.0624453	2.4386e-05	0.626941	0.151873	9.4688e-15	0.0404209	0.00820793	0.00918235	0.0471531	0.0243035	0.0509815	0.362918	0.0627046	0.0404097	0.0390537	9.3116e-15	0.429291	0.0330394	0.192325	0.289785
GSM795064_s578d	0.370017	0.0678944	0.0651241	9.94044e-15	0.264683	0.0418451	0.16729	0.0382482	0.0333457	0.0674246	0.0209514	0.0218892	0.236058	0.178277	0.081264	0.190095	0.0433638	0.0414215	0.0356528	0.0383538	0.0200342	0.0217796	0.0831236	0.232471	0.320965	0.201432	0.0246789	0.0504681	0.095775	0.110995	0.248607	0.174891	0.111144	0.140998	0.0176085	0.0847926	0.146927	0.035015	0.0354946	0.0850036	0.16617	0.123786	0.0910395	0.0263222	0.0183014	0.273214	0.302474	0.0395246	0.158639
GSM795065_s579d	0.0593222	0.0523097	0.0716654	0.134125	0.00727865	1.06495e-14	1.06495e-14	0.0352893	0.0269196	0.0834096	0.0917568	0.088425	0.0183997	1.11223e-14	0.00931636	0.00230573	0.0202001	0.00460741	0.0557004	4.60815e-10	0.00455765	1.09568e-14	0.00042886	0.129335	2.36499e-13	2.34061e-10	0.289682	0.136515	0.0357552	0.0983936	0.0289257	0.0218129	0.308712	0.127812	0.0228981	0.0336743	0.00151286	0.0868317	0.122267	0.0852969	9.9214e-15	0.0556623	0.101354	0.173064	0.29773	0.00580723	1.33408e-06	0.00799538	0.00578907
GSM795066_s58d	1.20468e-11	0.0778682	0.169854	0.149862	7.98768e-15	0.00420917	1.13012e-14	0.0504412	0.0604315	0.172246	0.0309782	7.24604e-07	0.03002	0.00651642	1.00328e-14	1.18655e-14	1.18655e-14	0.00378253	0.0940419	0.206278	1.18655e-14	0.0454608	0.00724918	0.384627	0.214116	9.3191e-15	0.174692	0.183282	0.0929519	0.182067	0.116332	1.08164e-14	0.0244712	0.453505	0.100244	0.311104	0.0812049	0.0333622	0.0609179	0.18069	0.00538533	0.0806814	0.443357	0.0631121	0.14235	1.09657e-14	0.083839	1.09657e-14	7.56522e-15
GSM795067_s581d	0.00640065	0.0197577	0.173546	0.0621614	0.388327	0.0450845	0.0667317	0.0283104	0.129078	0.0209063	0.0178426	0.0395131	0.0407177	0.296812	0.0782687	0.115132	0.0799664	1.21602e-11	8.79917e-15	0.126571	0.062252	8.79917e-15	0.237748	0.0366462	0.603697	0.212732	0.0278324	0.0475982	0.0591534	0.161509	0.47849	0.153367	0.0261302	0.120091	0.0380911	0.0954782	0.314612	0.062717	7.1132e-07	0.027592	0.173121	0.0748071	0.0447883	0.0404838	0.0189324	0.230657	0.513545	0.0277553	0.160986
GSM795068_s582d	0.333088	0.0640071	0.224552	0.00644731	0.29702	0.20362	0.252315	0.0193045	0.118146	0.0335783	0.0167777	0.0131703	0.304322	0.303953	0.0460674	0.219637	0.247647	0.00719335	0.0214677	0.0275972	0.0815996	0.053107	0.0313489	0.10559	0.092143	0.485598	0.0231796	0.0571082	0.106873	0.206494	0.0678874	0.523186	0.0608997	6.53314e-15	0.0482666	0.0171018	0.00166971	0.060689	5.33947e-12	0.0507133	0.416989	0.0941399	0.0301121	0.0441705	0.0560937	0.35841	4.92933e-15	0.445209	0.288525
GSM795069_s584d	0.044463	1.03922e-14	0.175541	0.0275883	0.319533	0.0803733	0.128558	0.00429943	0.114749	0.0209799	0.0251678	0.0650748	0.0678504	0.20643	0.00300309	0.0657041	0.123611	0.0246257	0.0355276	0.105108	0.110707	0.101711	0.170102	0.101976	0.588871	0.175796	9.62443e-15	0.0774575	0.0933934	0.274132	0.485569	0.066259	0.0806468	9.82219e-15	0.00847915	0.117174	0.291661	0.0509065	0.0306166	0.0329515	0.147047	0.0904097	0.092074	0.0359286	0.0265532	0.214656	0.489191	0.0658021	0.107874
GSM795070_s585d	0.139292	0.0571394	1.16386e-14	0.122574	0.252547	0.0701579	0.0724062	0.0313387	1.11133e-14	0.0238629	0.103166	0.0897543	0.105749	0.0818518	0.115489	0.0943984	0.032185	0.191495	0.0266798	1.2008e-14	1.2008e-14	0.0106718	0.00831579	0.0828933	0.0647254	0.0956086	0.218157	0.0973153	0.0863214	9.96847e-15	9.96847e-15	0.125253	0.0164888	0.320955	0.0820865	0.00562867	0.00719608	0.0628306	0.0253772	0.150205	0.0669687	0.102498	0.0653376	0.0347354	0.14792	0.163635	0.0624306	1.0966e-14	0.0494304
GSM795071_s586d	6.80379e-15	0.0737596	0.0274416	0.26558	6.80379e-15	7.85521e-15	7.85521e-15	0.0831303	7.85521e-15	0.0799374	0.0823218	0.0289202	0.00982744	0.000174278	6.93605e-15	9.13742e-15	9.13742e-15	9.13742e-15	0.0488845	0.0202197	0.00531397	0.000370531	0.00685301	0.0550898	0.0523039	9.31768e-15	0.357349	0.238003	0.161246	0.0251059	0.017208	9.01835e-15	0.0402967	0.43189	0.0785388	0.0504545	0.0110606	0.0442527	0.149596	0.222252	8.50853e-15	0.0639087	0.0519109	0.0884474	0.375293	9.53818e-15	0.0331651	9.53818e-15	4.79243e-15
GSM795072_s587d	6.2655e-15	0.228316	0.0170894	0.0737345	6.2655e-15	8.62392e-15	8.62392e-15	0.0622025	0.00655028	0.0648789	0.101506	0.00455474	6.66009e-15	6.66009e-15	6.66009e-15	9.27576e-15	9.27576e-15	9.27576e-15	0.0307665	9.27576e-15	0.0127496	0.00752614	0.0100144	0.0497304	0.0259516	0.00187587	0.447044	0.235183	0.0942934	0.00729274	4.91848e-05	7.35152e-15	0.0221377	0.618405	0.0601704	0.0288395	0.0128574	0.0469105	0.0950179	0.397914	7.55973e-15	0.0131504	0.0804924	0.105262	0.48764	8.72086e-15	0.0299067	8.72086e-15	0.00122574
GSM795073_s589d	0.0674405	0.131894	0.0718172	0.031298	0.265424	0.0901525	0.102131	0.0644701	0.00982413	0.0659721	0.0986798	0.0669256	0.154201	1.17734e-14	0.193108	0.0745365	0.00274411	0.107811	0.0222454	6.93127e-07	0.0199525	0.058843	1.11508e-14	0.103845	1.11695e-10	0.0343573	0.2582	0.138245	0.000880661	0.0692511	0.034078	0.178254	0.0578258	0.329496	0.0393643	0.0386801	5.54806e-12	0.104589	0.0672091	0.117992	0.0365206	0.0722077	0.0965845	1.25198e-14	0.232286	0.0571739	0.0916467	0.0497457	0.0285261
GSM795074_s590d	0.0410335	0.135052	0.0944208	0.150011	0.163337	9.7849e-15	0.0580612	0.00865495	0.0125589	0.0236206	0.153842	0.0711615	0.030187	1.14936e-14	0.0124857	0.117929	0.0243369	1.20072e-14	0.0424118	1.20072e-14	0.0587878	0.123659	0.0351535	0.0200673	0.156138	0.0738363	0.219547	0.106792	0.11061	0.0366253	0.0569389	0.132734	0.187827	0.0911723	0.0415697	0.0432758	0.0163966	0.0774055	0.105451	0.0618487	0.00431849	0.198104	0.0829523	0.00513276	0.0989903	0.0951972	0.106469	0.140554	0.0146611
GSM795075_s591d	0.00156687	0.0186932	0.171476	0.100307	0.10345	0.0388018	0.0337365	0.0545284	1.36943e-14	0.0828967	0.0687899	0.0262988	0.0548471	0.0183016	0.115004	0.0154909	0.0166117	0.0302679	0.04269	1.20254e-14	9.0222e-05	1.20254e-14	1.20254e-14	0.0709192	0.0429616	0.0723206	0.19872	0.180014	0.190079	0.00818546	0.010453	0.051715	0.196629	0.104682	0.0496762	0.0192689	1.16265e-14	0.103357	0.0868843	0.050259	0.0414425	0.0711135	0.0670848	0.200574	0.153601	0.078522	0.0456973	1.1389e-14	0.0484045
GSM795076_s592d	0.164913	0.0934742	0.0382924	0.0640779	0.274113	0.0643837	0.0902607	0.0479461	9.27989e-15	0.0922345	0.0886299	0.077175	0.21395	0.120022	0.103525	0.136732	0.103937	0.063194	0.0423294	0.00438899	0.032049	0.0332555	0.0249219	0.0456746	0.145314	0.136418	0.147906	0.161172	0.195115	1.45961e-14	0.0413557	0.232391	0.0887576	0.141486	0.0383817	0.00245728	0.0426979	0.0846508	0.0907395	0.113098	0.143856	0.0610132	0.00855606	0.0884171	0.125307	0.194293	0.103849	0.0850224	0.103162
GSM795077_s595d	0.021429	0.100748	0.043772	9.79033e-15	0.229349	0.163812	0.0211295	0.0628854	0.043093	0.0873633	0.0214476	0.0605651	0.063919	0.0928371	0.202056	0.0740931	0.0638989	0.119157	0.022874	0.0362937	9.94882e-15	0.0301853	0.0154916	0.128675	0.0988521	0.122188	0.143491	0.148416	0.109216	0.0544036	0.0169739	0.35477	0.128621	0.0511217	0.0595431	0.0524066	9.56454e-15	0.0627903	0.0319601	0.101331	0.0719947	0.127136	0.0848278	0.125305	0.0710325	0.127996	0.117753	0.0930089	0.058047
GSM795078_s596d	0.287441	0.00633044	0.10873	0.00379769	0.406284	0.100174	0.184715	0.0891425	0.0398756	0.0758856	0.0411513	0.0752338	0.299985	0.174484	0.0902808	0.157003	0.0607095	0.0662812	0.0472563	0.0531984	0.0984745	0.0721755	0.0286545	0.0796388	0.189158	0.341309	0.0876445	0.125363	0.0393642	0.115156	0.0334509	0.431379	0.14018	0.121559	0.0529333	0.0875943	0.0292821	0.0411222	0.0863154	0.0288396	0.250563	0.102031	0.0881197	0.0119604	0.0636363	0.273127	0.184881	0.148104	0.213822
GSM795079_s599d	0.149614	0.108844	0.0102771	0.0516449	0.360317	0.0766769	0.16783	0.0102728	0.0302527	0.022629	0.0653159	0.0664175	0.209933	0.104577	0.103099	0.156811	0.0473853	0.0877224	0.0281809	0.0278843	9.79034e-15	0.0717904	0.0695231	0.0527091	0.451372	0.135464	0.0861048	0.0858541	0.052086	0.0663808	0.143431	0.162371	0.0335052	0.340803	0.0412937	0.0447894	0.133098	0.0396024	0.0544215	0.134573	0.105748	0.118807	0.0524645	0.0671668	0.058284	0.182782	0.403878	0.000184271	0.130806
GSM795080_s6d	0.172467	0.153466	0.00110027	0.068548	0.143506	0.148009	0.0512089	0.0170571	0.0232514	0.0573992	0.0622978	0.0755271	0.0730003	0.0445365	0.16316	0.0725004	0.00366101	0.128694	0.0642428	1.36957e-14	1.36957e-14	0.00447857	1.36957e-14	0.0357395	1.35418e-14	0.118793	0.247239	0.145687	0.0636262	0.0179032	1.06227e-14	0.209708	0.118955	0.151803	0.046428	0.0168013	1.14283e-14	0.0994775	0.136212	0.0435777	0.0669977	0.0295663	0.0553971	0.22261	0.198294	0.0714945	1.20462e-14	1.20462e-14	0.0794552
GSM795081_s60d	0.0605373	0.160117	0.128073	0.0324843	0.0418126	0.0253708	0.0844844	0.0577525	0.0656289	0.0878854	0.0170105	0.0173325	0.229367	0.0203306	0.0420754	0.0744442	0.00991628	0.0315434	0.0556929	0.125919	0.00220452	0.0568625	0.244311	0.142646	0.496502	0.120284	0.0839091	0.130037	0.135493	0.155594	0.489061	1.02492e-14	0.0281503	0.127235	0.0963976	0.141984	0.291766	0.0115248	0.0338445	0.120371	0.0338859	0.156233	0.208603	0.0429478	0.0895114	0.0467268	0.335554	0.119503	0.053456
GSM795082_s601d	0.432267	0.0198544	0.040189	0.0263537	0.348487	0.191249	0.204514	0.00726043	0.0137271	0.0391862	0.0512144	0.00071188	0.36802	0.080065	0.107625	0.233375	0.0744141	0.0631608	0.02992	0.00856684	0.016095	0.0386951	0.0387939	0.0328302	0.266627	0.270541	0.0356312	0.148152	0.201731	0.171225	0.121822	0.201326	0.164149	1.05917e-14	0.0512763	0.0539502	0.0350018	0.0487353	0.0652656	0.0301499	0.233078	0.0956337	0.0562235	0.0579767	0.0329893	0.215932	0.141044	0.0657867	0.276817
GSM795083_s606d	1.07854e-14	0.174422	0.0155324	0.0703122	0.00168325	1.02634e-14	1.02634e-14	0.0517411	0.00634034	0.166212	0.0763264	0.0506764	1.00379e-14	1.00379e-14	1.00379e-14	1.21785e-14	1.21785e-14	1.21785e-14	0.038425	1.21785e-14	0.015966	0.0796181	0.0735007	0.0317393	0.102011	1.06149e-14	0.295535	0.165407	0.0788099	1.12032e-14	0.0243739	0.067727	0.0130415	0.464316	0.0621462	0.0143182	0.0508235	0.117872	0.097325	0.210712	1.05363e-14	0.0729306	0.0420323	0.00983934	0.233368	0.000594842	0.139239	1.2368e-14	8.13102e-15
GSM795084_s608d2	0.0115006	0.114949	0.361349	0.0478933	6.7592e-15	0.00752736	0.0638484	0.0585716	0.195033	0.0489179	0.00137014	0.022371	0.0740278	0.0300069	1.0218e-14	0.0268582	0.0239259	0.000253658	0.0589804	0.229915	7.91035e-15	0.0249125	0.0958785	0.323461	0.178916	0.148227	0.10624	0.237109	0.0293165	0.303257	0.143731	0.00583479	0.0150146	0.369587	0.131829	0.301888	0.0743804	0.0221351	0.040766	0.130564	0.0260478	0.126323	0.401539	0.0238777	0.133431	0.0230577	0.115162	0.0120697	0.016502
GSM795085_s609dR	0.056412	0.0916593	0.231613	0.0542619	0.284922	0.042538	0.150077	0.0177909	0.0601158	0.0974103	0.0326176	0.0661843	0.220186	0.138776	0.0611377	0.17684	0.0710639	0.0149157	0.00688764	0.0759043	0.00775534	0.0363828	0.0879717	0.141549	0.396114	0.185701	0.0277878	0.16854	0.127069	0.101063	0.236786	0.178949	0.043153	0.188378	0.0969285	0.104578	0.190576	0.0660098	0.0528832	0.0648138	0.120038	0.0795169	0.120526	0.122537	0.0359927	0.199199	0.293746	0.0565682	0.179519
GSM795086_s61d	0.179023	0.149341	1.14524e-14	0.141592	0.0388378	0.078404	0.0537328	0.0485042	1.01797e-14	0.0958454	0.0754694	0.0859162	0.211796	0.00691817	0.233588	0.0249489	0.00476205	0.0937087	0.0436806	1.19335e-14	1.19335e-14	0.0142206	1.19335e-14	0.0139851	1.14436e-14	0.0700193	0.288518	0.168488	0.0740419	8.80837e-15	8.80837e-15	0.143083	0.130884	0.0557426	0.0486277	0.00954617	9.62879e-15	0.0580403	0.131449	0.0974211	0.0197294	0.0506363	0.00763273	0.158669	0.227922	0.0613463	1.23507e-14	0.012216	0.0312376
GSM795087_s610d2	6.37238e-15	0.195195	4.3631e-09	0.185918	6.37238e-15	7.35913e-15	0.0170894	0.0710916	7.35913e-15	0.0963871	0.142242	0.0515765	0.00520978	7.07333e-15	7.07333e-15	8.87644e-15	8.87644e-15	8.87644e-15	0.01219	0.0331075	8.87644e-15	8.87644e-15	0.0160808	0.0750016	0.000636113	8.95662e-15	0.411248	0.135652	0.0207687	0.00382961	5.62843e-15	5.62843e-15	5.62843e-15	0.501562	0.0747637	0.0237791	0.00409457	0.126539	0.00545428	0.318818	6.87373e-15	0.0687942	0.0633435	0.0445399	0.50032	8.96704e-15	0.00912825	8.96704e-15	4.76902e-15
GSM795088_s611d	1.16515e-14	0.0447696	0.0590968	0.165188	0.361918	0.175794	0.105943	0.0270291	0.0493544	0.0243852	0.0933866	0.0637029	0.152788	0.137269	0.0981718	0.0990897	0.107651	0.0817873	9.57848e-15	0.00554347	0.0304117	0.0489858	0.0522892	0.0143213	0.203908	0.163713	0.0739327	0.135548	0.146945	0.0294485	0.0943156	0.390727	0.151515	0.0113185	0.0402259	0.00656392	0.0318562	0.0769218	0.070184	0.007325	0.186006	0.166113	0.0265439	0.0563884	0.131572	0.173338	0.147244	0.195144	0.125805
GSM795089_s612d2	0.181382	0.127141	0.050236	0.116374	0.211929	1.19466e-14	0.157862	0.0394871	0.0146265	0.104907	0.11084	0.00803903	0.130118	1.02853e-14	0.0247989	0.0619546	0.0326923	0.00863194	0.0876059	0.0315358	0.0347163	0.00254028	0.0636141	0.205392	0.237561	0.0770679	0.147693	0.218312	0.0470062	0.1483	0.0684298	9.5796e-15	0.0163896	0.430215	0.154036	0.154932	0.104359	0.0540975	0.127587	0.106945	0.0162207	0.0638636	0.179976	0.0966294	0.00958049	0.187635	0.187606	1.30198e-14	0.100759
GSM795090_s613d2	0.0140019	1.50382e-14	0.0675375	0.107836	1.50382e-14	1.17731e-14	0.00164709	0.0132458	1.17731e-14	0.0285655	0.0667672	1.17731e-14	0.0225136	0.0640221	0.00285756	1.33167e-14	1.33167e-14	0.00207104	0.0219554	1.33167e-14	0.0811995	0.0806051	0.127814	0.0182858	0.285596	0.0352461	0.197827	0.145732	0.210701	1.20203e-06	0.266607	0.120516	0.106362	0.0632558	0.0535931	0.022101	0.15637	0.0955677	0.100049	0.050277	3.74111e-13	0.198251	0.0469896	0.087927	0.108666	1.54154e-14	0.341943	0.0443029	0.0101844
GSM795091_s616d2	0.058457	0.0924385	0.0975163	0.149889	1.17083e-10	0.0150781	0.0271166	0.0999925	8.91324e-15	0.0332207	0.0513009	0.0672047	0.0175098	1.15613e-14	1.86786e-10	0.0204739	0.00677836	0.000456134	0.0386899	0.017243	9.01577e-15	0.0598639	9.01577e-15	0.0887858	0.0313798	0.0623194	0.326095	0.244485	0.281121	0.109078	0.0280254	9.38525e-15	0.260942	1.0469e-14	0.103368	0.0285647	9.41228e-15	0.0280768	0.132711	0.148778	9.41228e-15	0.161094	0.1198	0.200515	0.164494	0.00785035	9.44087e-15	0.0296573	0.0259797
GSM795092_s62d	0.0225811	0.128427	0.00912274	0.13451	0.0362829	0.071389	0.0181233	0.0220745	0.0103126	0.0210809	0.0827417	0.0879158	0.0859253	1.44791e-14	0.0963679	0.0294973	1.23139e-14	0.0591715	0.0307412	0.0315392	1.23139e-14	0.0362713	0.0474728	0.0480477	0.195535	0.0506958	0.289934	0.189792	0.110024	0.0419345	0.100297	0.0381498	0.232714	0.17052	0.058975	0.0154141	0.102917	0.058552	0.165988	0.103941	0.0113104	0.108272	0.150729	0.151308	0.120788	7.21452e-05	0.0685787	0.00396556	0.021918
GSM795093_s621d2	0.112204	0.130072	1.55613e-14	0.0922884	0.0486239	1.42319e-14	0.0164109	0.0205596	0.0249989	0.0434098	0.0413869	0.0138264	0.016223	1.63749e-14	0.00794534	0.0224251	0.00986202	1.48e-14	0.0677229	1.48e-14	0.0652361	0.00776834	0.0559027	0.062188	0.156118	0.0539795	0.284175	0.151415	0.178367	0.0438989	0.143525	1.43229e-14	0.069992	0.169834	0.0730607	0.0479278	0.147135	0.0407936	0.138411	0.151037	1.21356e-07	0.0863316	0.0746417	0.261078	0.0487727	0.0140446	0.242696	1.44095e-14	0.0195658
GSM795094_s623d2	0.472677	0.0219359	0.0951561	0.0282915	0.210868	0.058821	0.236062	0.068121	0.0453103	0.0351958	0.0440774	0.00685697	0.40241	0.0611417	0.0133521	0.227044	0.0347956	1.05086e-14	0.0597166	0.113391	0.0514651	0.0022543	0.00692486	0.277687	0.0964421	0.329681	0.138534	0.105778	0.203469	0.357759	1.07405e-07	0.0768094	0.171898	8.88862e-07	0.105547	0.162952	0.0198416	0.0434362	0.101482	0.0954501	0.166099	0.120392	0.21984	0.124767	0.0269008	0.292444	0.0434288	0.0491089	0.262677
GSM795095_s628d2	0.0595951	0.0760864	0.0311604	0.14895	0.0813151	0.0158423	0.0203737	0.00559828	0.0320228	0.070481	0.0473893	0.0622267	0.11029	1.59969e-14	1.59969e-14	1.18128e-14	0.028662	1.18128e-14	0.0463559	0.0283733	0.139048	0.0450628	0.0054638	0.0222067	0.0397068	0.11469	0.274188	0.115558	0.0444745	5.71969e-12	0.034492	0.0250376	0.46264	0.138916	0.0285682	0.0097999	0.00736889	0.109444	0.16	0.0889467	1.09789e-14	0.0544769	2.35734e-08	0.259086	0.21418	0.0515156	9.73944e-15	0.0851253	0.0652748
GSM795096_s630d2	0.0379166	0.201389	0.0871573	0.0684286	1.24956e-14	0.0244996	0.0185172	0.0426687	0.0265805	0.0266731	0.0658333	0.0847436	0.0208567	1.61065e-14	0.100805	1.10711e-14	1.10711e-14	0.0454857	0.0202195	0.0196099	1.10711e-14	1.10711e-14	1.10711e-14	0.0670806	0.0688838	0.128618	0.212496	0.212485	0.218656	0.146763	0.00865642	0.128334	0.135829	0.0279062	0.0758226	0.0495407	0.0203532	0.130385	0.0922786	0.121678	0.0165617	0.0788804	0.0717183	0.183774	0.247159	0.0690761	0.0301913	3.72191e-14	0.0337112
GSM795097_s633d2R	0.138382	0.0971243	0.0556418	0.0847801	0.344684	0.155281	0.12646	0.0331687	4.09224e-08	0.118522	0.0491969	0.0417163	0.333758	0.196811	0.258845	0.269238	0.0903847	0.104083	0.0119354	1.01882e-14	0.0251915	0.123264	0.00914104	0.0451783	0.0120547	0.20554	0.218031	0.196371	0.139259	3.16868e-12	0.0405747	0.356179	0.0895307	0.0490761	0.0608797	0.012942	1.04679e-14	0.0190139	0.0581328	0.0956478	0.147627	0.173749	0.0393	0.0590696	0.0697389	0.137149	1.06118e-14	0.283295	0.105939
GSM795098_s634d2	0.0697968	0.075084	0.126179	0.0999767	1.24699e-14	0.0416268	0.0318562	0.0818877	0.0870958	0.104466	0.0231749	0.00812235	0.0547822	0.060099	0.0135366	0.0318554	0.0276953	0.0342245	0.0499382	0.139433	0.0207591	0.0335234	0.0401825	0.162462	0.115712	0.133697	0.14646	0.247092	0.099391	0.280551	0.0299486	0.0750295	0.179887	0.146911	0.0322219	0.127236	0.0341997	0.0619404	0.199534	0.11217	0.0447264	0.0372172	0.145741	0.176742	0.144592	0.0646235	0.0523792	0.031722	0.0429615
GSM795099_s635d2	0.0772116	0.156162	0.120965	0.0696879	0.0139306	0.00541867	0.0357533	0.0754265	0.0769303	0.0757052	0.0532511	0.0567729	0.075162	0.0132757	0.020089	9.04683e-06	0.0442603	0.0101663	0.0508642	0.0588317	0.142906	0.14438	0.00589117	0.0800079	0.027089	0.22622	0.220932	0.224636	0.255968	0.138745	0.0721707	0.0324676	0.360044	9.56964e-15	0.0623391	0.0378505	0.00244573	0.0344887	0.0732004	0.145039	0.0783566	0.134116	0.0284787	0.123293	0.0672893	0.0267599	2.03936e-10	0.290112	0.0449942
GSM795100_s636d2R	0.0130967	0.164591	0.0471304	0.0814276	1.09287e-14	9.74422e-15	5.94294e-12	0.0417298	0.0241798	0.0690763	0.0217309	0.0923429	1.16431e-14	1.16431e-14	0.0169176	0.0108408	0.0171415	0.026149	0.0627014	0.0161009	0.00237788	0.106698	0.00107649	0.0523147	0.0221334	0.0629714	0.365704	0.1626	0.242386	0.0118387	0.0585871	0.0429704	0.30572	0.042548	0.0618495	0.0218798	0.00547482	0.0453185	0.0942992	0.205393	1.08623e-14	0.0761891	0.0690677	0.175432	0.157192	1.15262e-14	2.46597e-05	0.149133	8.76183e-15
GSM795101_s637d	0.0456571	0.108972	0.180866	0.0552909	2.8797e-07	0.0240639	0.00523881	0.0875795	0.0273998	0.0491968	0.00789032	0.109504	0.0451519	0.0149308	1.25013e-14	7.55114e-15	0.0257052	0.000257525	0.0790921	0.0610221	0.0299054	0.0583384	0.00978561	0.106016	0.0552616	0.167507	0.204414	0.277599	0.159793	0.105225	1.12467e-05	1.04256e-14	0.240259	0.154447	0.138564	0.0791289	0.00107013	0.041529	0.148364	0.181828	0.0126795	0.0517291	0.101546	0.374209	0.206421	0.066821	0.0688658	7.47991e-15	0.0248171
GSM795102_s64d	0.151459	0.0702114	8.47684e-15	0.0520395	0.230154	0.110745	0.104589	0.0344526	0.0111107	0.0579837	0.0679029	0.0997035	0.281887	0.0720432	0.119596	0.18243	0.0145914	0.12359	0.00908499	0.0352285	1.19703e-14	1.19703e-14	0.0443298	0.072488	0.254894	0.1625	0.18346	0.159261	0.100494	0.0930703	0.050079	0.18479	0.0764085	0.340745	0.0278256	0.0448561	0.106222	0.0795461	0.0947941	0.162596	0.110274	0.0431979	0.131025	0.0590625	0.144739	0.163382	0.215355	1.17814e-14	0.20302
GSM795103_s641d2	0.0780062	0.249921	7.30363e-15	0.109496	0.0004862	0.0256491	0.0435505	0.120053	7.05186e-15	0.0921258	0.00542362	0.0806755	0.120792	0.0461157	0.0723107	0.0426008	0.00360675	0.00431074	0.0148296	0.0316215	0.0282531	0.0775197	0.0784179	0.0937711	0.143731	0.0440625	0.237647	0.357212	0.281931	0.000239082	0.115383	1.14835e-14	0.207981	0.0670226	0.152865	0.0238819	0.111698	0.0281685	0.0412503	0.254303	0.00444793	0.144425	0.121499	0.149783	0.269054	0.0360582	0.0690167	0.0279529	0.013693
GSM795104_s642d	0.290098	0.0152981	0.121916	0.073738	0.29492	0.139008	0.216241	0.0770376	0.0449215	0.0359287	0.0306684	0.0190786	0.337716	0.19752	0.110458	0.222304	0.0208679	0.0409031	0.0472792	0.0684225	0.0664677	0.0791524	0.0229277	0.162925	0.371074	0.239194	0.0264299	0.166679	0.0807617	0.160993	0.0928407	0.238364	0.4037	0.0225243	0.0904746	0.169576	0.0472727	0.0530927	0.0455307	0.101794	0.187151	0.0674857	0.237773	0.0990076	0.0369869	0.232895	0.231987	0.113435	0.278095
GSM795105_s643d	0.0581687	0.00231285	0.483249	0.0184153	0.104247	0.0319067	0.094687	0.0481213	0.271733	0.0630257	0.0341298	0.0293929	0.159843	0.0495451	0.0259828	0.0525562	0.0562397	0.00913649	0.0186202	0.164009	0.143036	0.0401653	0.0681553	0.372963	0.321347	0.136234	0.0582505	0.107071	0.0684186	0.438419	0.340892	3.8325e-06	0.132796	0.00751757	0.0283445	0.386902	0.0903248	0.0710063	0.0730934	0.0662885	0.0717657	0.0391968	0.383066	0.090988	0.0535148	0.138787	0.233394	0.0338215	0.115065
GSM795106_s644d	0.0542232	0.072328	0.0876954	0.203224	0.0604794	0.0346709	0.0245519	0.0500697	0.0186715	0.0121266	0.043532	0.162098	0.0405509	0.0157611	0.0285399	0.0149488	7.23559e-15	0.016454	0.00798552	0.0114592	0.0906573	0.0738241	7.23559e-15	0.0084175	0.00192192	0.121022	0.301874	0.249253	0.35379	0.0121026	0.013823	0.00612583	0.46828	6.55853e-15	0.0569533	1.6292e-07	0.00112554	0.122214	0.166277	0.094018	0.027325	0.056575	0.0225821	0.219612	0.33198	0.0689645	0.00964313	0.0739404	0.0668385
GSM795107_s66d	0.0725804	0.178488	0.0649975	0.147683	0.103878	0.0161193	0.0454034	0.0595824	0.00340923	0.0689843	0.0573178	0.0417197	0.146007	0.014279	0.00748967	0.0148356	0.00617446	0.00316973	0.0699291	0.086066	0.178076	0.0172075	1.09053e-14	0.0682897	0.00718615	0.0549448	0.309857	0.135895	0.0647302	0.0604676	9.84139e-15	0.100959	0.18933	0.134631	0.0580164	0.0127203	8.8854e-15	0.0910445	0.0800632	0.120657	0.0173007	0.062903	0.0573987	0.116607	0.202619	0.0799952	1.05889e-14	0.0392812	0.0473993
GSM795108_s68d	0.032413	0.127736	0.135093	0.0481592	0.00978984	0.0204828	0.0456337	0.0856021	0.011706	0.117138	0.0529071	0.0875618	0.0903836	1.09207e-14	1.09207e-14	1.14119e-14	1.14119e-14	1.14119e-14	0.0478108	0.0584879	0.118461	0.133556	1.14119e-14	0.0849129	1.15767e-14	0.0790008	0.273797	0.168444	0.10507	0.21796	0.000182116	1.06589e-14	0.186768	0.13474	0.0426962	0.0432009	1.07749e-14	0.0649779	0.163805	0.167311	0.00459632	0.00680304	0.0620781	0.281505	0.216958	0.0161046	1.00885e-14	0.0642809	0.0255415
GSM795109_s69d	0.304692	0.135289	0.0244222	0.102172	0.191976	0.0544416	0.136605	0.167952	1.03368e-14	0.0939318	0.104846	0.00817237	0.234485	1.53299e-14	0.169431	0.102424	1.44781e-14	0.00639713	0.0512284	0.0936192	0.123673	0.0343562	1.44781e-14	0.0610006	0.000796893	0.0788969	0.330685	0.116492	0.0235782	0.105218	1.22455e-10	0.0322534	0.294106	0.159796	0.0296802	0.0133546	1.14233e-14	0.0983713	0.146096	0.0544547	0.0320969	0.0486749	0.0482677	0.141634	0.213764	0.0784447	0.0481827	0.0876432	0.0938803
GSM795110_s7d	0.149922	0.0773974	0.0425195	0.167829	0.124071	0.0893429	0.0326032	0.0449019	0.00699191	0.0572405	0.0980877	0.0317133	0.100128	0.0196239	0.133534	0.0647896	0.00498761	0.0572848	0.0716874	1.13755e-14	0.000500468	0.0481506	0.0130737	0.0436716	0.0582295	0.0940652	0.234752	0.257932	0.15957	0.0454748	0.037167	0.0680256	0.269349	4.10409e-13	0.150438	0.0235377	0.00783293	0.0708038	0.0690031	0.0674231	0.0202902	0.111788	0.0564982	0.155166	0.16434	0.0461675	1.17939e-14	0.111829	0.0714238
GSM795111_s72d	0.0190365	0.167488	0.0387142	0.164411	1.73704e-11	8.62177e-15	8.62177e-15	0.0723549	8.62177e-15	0.0610891	0.0901545	0.0392219	0.0038737	7.07022e-15	7.07022e-15	1.36371e-14	9.92729e-15	9.92729e-15	0.0516317	0.0661148	0.00366308	0.0398088	0.00358086	0.102579	0.0252156	7.81755e-07	0.389054	0.26502	0.0420564	0.0182582	8.38426e-15	8.38426e-15	0.0325037	0.517768	0.0852836	0.0312791	8.23224e-15	0.0521496	0.12806	0.280102	8.23224e-15	0.0552	0.0913812	0.0543688	0.391319	9.42795e-15	9.42795e-15	9.42795e-15	5.31723e-15
GSM795112_s77d	0.00339343	0.154372	0.0637643	0.152159	1.15184e-14	1.33472e-14	0.0224216	0.0445545	0.0361878	0.0826414	0.0643063	0.00139628	0.00813366	0.0298838	0.00599222	0.00659308	0.00231911	0.0120612	0.0638574	0.0229546	0.0409111	0.0769316	0.0147367	0.222717	0.165477	1.33636e-14	0.212948	0.13914	0.173184	0.0552043	0.0821468	0.085833	0.0363583	0.269662	0.0528476	0.144023	0.0296909	0.0276407	0.111868	0.183193	0.00106943	0.124212	0.301453	0.0111799	0.146191	0.0125139	0.0166573	1.42947e-14	9.59886e-15
GSM795113_s79d	0.0963254	0.103403	0.0323096	0.271552	1.18877e-14	1.68813e-05	0.014593	0.0672145	0.00279199	0.0394462	0.107638	0.0148517	1.58218e-14	1.58218e-14	0.0612707	0.0205751	1.29517e-14	0.00767317	0.128625	1.29517e-14	7.82101e-06	0.0395047	1.29517e-14	0.0357784	0.0126927	0.0166529	0.402271	0.17228	0.209977	0.0616937	0.0199945	1.19203e-14	0.209532	0.071861	0.0629886	0.023327	0.00135315	0.0464927	0.159551	0.139143	1.05152e-14	0.0312508	0.0380764	0.327268	0.157103	1.19989e-14	1.19989e-14	1.19989e-14	7.84773e-15
GSM795114_s80d	0.00375006	0.186877	0.0337411	0.262101	6.06585e-15	0.00921766	0.00109824	0.0559043	0.00980096	0.105996	0.12555	0.0368511	0.014134	0.000398663	7.42036e-15	0.00383082	3.27919e-08	0.00395557	0.0860363	0.0348026	8.94494e-15	0.0191268	8.94494e-15	0.0818075	8.65656e-15	0.0141664	0.435819	0.214047	0.0528302	0.0588304	7.47739e-15	7.47739e-15	0.0350906	0.356936	0.0753475	0.039812	1.10875e-06	0.0694787	0.154588	0.246952	7.81184e-15	0.0186085	0.0949688	0.0656542	0.475752	8.91763e-15	8.91763e-15	0.00322156	0.0101022
GSM795115_s84d	0.131891	0.0849547	0.0559809	0.0202917	0.27451	0.0854871	0.0273606	0.0615877	0.084614	0.0812696	0.0118793	0.0341244	0.131548	0.195189	0.11736	0.0475411	0.0748901	0.0394853	0.0806597	0.0155358	1.40428e-14	1.40428e-14	0.0264685	0.0827527	0.117834	0.136064	0.206717	0.142707	0.148461	0.0950711	0.0400692	0.149751	0.252127	0.0451549	0.0870589	0.0308911	0.00292607	0.123677	0.0721706	0.07604	0.0849543	0.110478	0.0941776	0.0915961	0.0893026	0.122031	0.0780905	0.0114941	0.0838733
GSM795116_s86d	0.097709	0.132109	0.0065978	0.152796	0.0487742	0.0129191	0.038185	0.094492	1.10846e-14	0.0318075	0.065812	0.0819801	0.0524369	1.55883e-14	0.0471656	0.0145155	0.0147389	0.0558369	1.28801e-14	1.28801e-14	0.00143685	0.116928	0.00126163	0.0665843	5.73229e-05	0.0353	0.279047	0.121465	0.0833231	0.0419765	2.26369e-09	0.0483576	0.0675946	0.171237	0.0527444	0.0315538	1.05072e-14	0.0888227	0.0878418	0.13326	0.0139249	0.0674382	0.0755902	0.212559	0.17117	0.00515603	0.0175685	0.0189785	0.0237949
GSM795117_s88d	0.00514465	0.106855	0.152454	0.100536	1.1134e-14	0.0178812	0.00831597	0.126664	0.0299203	0.0934136	0.00258422	0.00445574	1.18608e-14	1.18608e-14	1.18608e-14	0.0199494	0.00589216	1.14583e-14	0.0300445	0.11509	0.0185185	0.0847501	0.00396775	0.244144	0.0931861	0.0164947	0.133822	0.345311	0.297289	0.114055	0.00728173	9.4197e-15	0.433944	0.000166184	0.132854	0.147832	0.0132676	0.0175636	0.183862	0.122515	1.01832e-14	0.0558275	0.226255	0.134158	0.117588	9.17447e-15	0.00226688	0.0434245	8.3262e-15
GSM795118_s89d	0.0328244	0.171803	0.106462	0.190211	0.00385649	0.0225016	0.0385165	0.078453	0.00229855	0.0826095	0.0170027	0.0466539	0.171564	1.68359e-14	0.0043515	0.00894625	0.0256335	1.13548e-14	0.0566859	1.13548e-14	1.13548e-14	0.0651777	1.13548e-14	0.0843964	0.00401311	0.0669399	0.258791	0.294256	0.254796	0.053253	0.0260614	1.06619e-14	0.198814	0.0927615	0.100698	0.0417801	9.62791e-15	0.0813743	0.0896306	0.128243	0.0159565	0.144407	0.0609848	0.214998	0.237299	0.0184292	0.0184591	0.0170745	0.0246261
GSM795119_s90d	0.14043	0.190931	0.000795455	0.0335912	0.0726347	0.0716179	0.050506	0.0531678	0.028081	0.0362898	0.0665719	0.0112048	0.137724	0.108904	0.148926	0.0658877	0.0433454	0.157459	0.0569531	1.23812e-14	0.00247201	0.0453404	1.23812e-14	0.0567478	0.000217088	0.0728409	0.305457	0.220381	0.159325	0.043902	2.93889e-10	0.282739	0.112083	0.129073	0.0802508	0.00649973	8.8574e-15	0.0497053	0.0223513	0.131704	0.0381245	0.196889	0.0642077	0.0971494	0.150057	0.076015	1.13921e-14	0.0715152	0.0155023
GSM795120_s92d	0.209171	0.125337	0.0848262	0.050305	0.211867	0.0758797	0.068805	0.066084	0.000193672	0.0190843	0.0240265	0.0072712	0.276274	0.192743	0.116924	0.124897	0.138206	0.0673558	0.0553994	0.00132205	0.111763	0.0465729	0.0294926	0.043538	0.0139503	0.233847	0.228183	0.239456	0.132219	0.00194049	0.0116484	0.310672	0.169943	0.092958	0.118976	0.0147995	0.0177486	0.0446319	0.0839485	0.145288	0.136807	0.11101	0.0293036	0.112115	0.092028	0.279446	0.0223716	0.167229	0.15036
GSM795121_s93d	0.204934	0.102416	0.0570227	0.0516663	0.271488	0.172873	0.115387	0.101548	0.0392757	0.0300379	0.10206	0.0379187	0.151116	0.194646	0.22707	0.0819204	0.105486	0.22353	0.0395279	0.00967384	1.27017e-14	0.0748971	0.0450212	0.0249622	0.244114	0.176299	0.159304	0.169781	0.0896969	0.0307121	0.0516453	0.431417	0.121156	0.110864	0.0640937	0.0362451	0.070656	0.0726556	0.0476778	0.108424	0.127336	0.131869	0.0324799	0.12533	0.0047925	0.132176	0.167256	0.161825	0.0807327
GSM795122_s94d	0.0175971	0.145865	0.216059	0.100499	1.20683e-14	0.0107256	0.00558427	0.101897	0.0565207	0.054803	0.0357199	0.0915974	0.0489498	0.0679949	0.00691641	0.00698886	0.0202634	1.5521e-14	0.0743476	0.0976802	0.0928055	0.014841	0.00837306	0.163552	0.0838515	0.143604	0.22304	0.214502	0.053191	0.193618	0.0237302	1.40168e-14	0.142393	0.298601	0.106038	0.134338	0.0174156	0.0512977	0.110317	0.140827	0.0132998	0.0680566	0.128943	0.21498	0.102593	0.0836362	0.112598	0.0252803	0.00813868
GSM795123_s95d	0.142233	0.113367	0.0735457	0.047145	0.24208	0.166238	0.119277	0.0218915	0.00376727	0.0473012	0.0670252	0.00495704	0.272132	0.049899	0.316747	0.100636	0.0108152	0.220127	0.0437309	1.49316e-14	1.49316e-14	0.000226694	1.49316e-14	0.0924327	0.026769	0.0649315	0.335001	0.162502	0.0769368	0.0110325	1.21152e-14	0.287882	0.0654033	0.14283	0.0896839	0.0296115	1.24159e-14	0.0764945	0.0858972	0.179316	0.0567519	0.0763936	0.0387435	0.205347	0.207359	0.089028	3.7612e-06	0.0608581	0.0646477
GSM795124_s97d	0.0358106	0.108209	0.0227272	0.0774961	0.0680111	0.0407044	0.0241073	0.0432642	9.54441e-15	0.0305695	0.033973	9.54441e-15	0.0250127	0.0174597	0.0190752	0.0470513	0.0287776	0.0132208	0.02556	1.0674e-14	0.0563244	0.0962965	0.121143	0.0474245	0.231884	0.0545002	0.22077	0.191262	0.26895	1.04588e-14	0.131146	0.0396763	0.234554	0.116291	0.0636346	0.00791551	0.131459	0.0578733	0.0986591	0.157241	1.01086e-14	0.175126	0.0592209	0.0432847	0.0761549	0.0479824	0.204104	0.135101	0.00627714
[truncated: 22 more columns]

## Sheet: Table S2
ID	B.cells	CD4.T.cells	CD8.T.cells	Dendritic.cells	Endothelial.cells	Epithelial.cells	Fibroblasts	Mast.cells	Monocytes.and.Macrophages	NK.cells	Plasma cells (PCs)	Polymorphonuclear neutrophils (PMNs)
GSM794865_s10d	S05	NA	S03	S08	S02	S03	S03	S05	S03	NA	S02	S03
GSM794866_s11d	NA	NA	NA	NA	S04	NA	NA	NA	NA	NA	NA	S02
GSM794867_s115d	NA	NA	S03	S03	NA	S04	NA	NA	S07	S01	S04	NA
GSM794868_s116d	NA	S05	NA	NA	NA	NA	S06	NA	S09	NA	NA	NA
GSM794869_s117d	S01	NA	S01	S01	S05	S05	NA	NA	NA	NA	S01	NA
GSM794870_s119d	NA	NA	NA	S08	S02	S03	S03	S05	S06	S03	NA	S03
GSM794871_s12d	S05	S01	S01	S03	NA	S04	NA	S04	S03	S01	S01	S03
GSM794872_s120d	NA	NA	NA	NA	S04	S06	S06	S03	NA	NA	NA	NA
GSM794873_s122d	NA	NA	S01	NA	S02	S03	S03	S05	S06	S03	S04	S02
GSM794874_s123d	NA	NA	NA	NA	S04	NA	S05	NA	NA	S04	NA	NA
GSM794875_s125Rd	S04	NA	NA	NA	S04	NA	S05	NA	S09	NA	NA	S01
GSM794876_s129d	NA	S05	NA	NA	S04	S06	S06	S03	S07	S04	S01	NA
GSM794877_s130d	NA	S07	NA	NA	S04	NA	S05	S03	NA	NA	S04	S01
GSM794878_s132d	S01	NA	S01	S01	S04	S04	NA	NA	S03	S01	S01	S01
GSM794879_s134d	NA	NA	NA	NA	S04	NA	NA	S03	NA	NA	S04	NA
GSM794880_s139d	NA	NA	S01	NA	S02	S01	S08	NA	S07	S03	S04	S03
GSM794881_s140d	NA	NA	NA	NA	NA	S01	S05	S06	NA	NA	S03	S02
GSM794882_s143d	S01	S02	S01	S01	S01	S02	S07	S04	S01	S03	S01	S02
GSM794883_s144d	NA	NA	NA	NA	S04	NA	S06	NA	NA	NA	NA	S01
GSM794884_s145d	NA	NA	NA	NA	S04	S06	S06	S03	NA	NA	NA	NA
GSM794885_s146d	S05	S01	S03	S03	NA	S05	NA	NA	S07	S01	NA	NA
GSM794886_s148d	S05	NA	S03	S03	NA	S04	NA	S05	S03	S01	NA	S03
GSM794887_s15d	S05	NA	S01	S01	S03	NA	NA	S04	S03	S01	S01	S03
GSM794888_s150d	NA	NA	S01	S06	NA	S05	NA	S04	S02	NA	NA	S01
GSM794889_s155d	NA	NA	S03	S03	NA	NA	NA	NA	NA	S01	NA	NA
GSM794890_s156d	S04	NA	S03	NA	NA	NA	NA	NA	NA	NA	NA	NA
GSM794891_s16d	S03	S04	NA	NA	NA	S02	NA	S02	S09	S01	S05	S01
GSM794892_s160d	NA	NA	NA	NA	S04	S05	S05	S02	NA	NA	NA	S01
GSM794893_s17d	S05	NA	S01	NA	NA	NA	NA	NA	S02	NA	NA	NA
GSM794894_s171d	NA	NA	NA	S08	S02	S03	S03	S05	S06	S03	NA	S02
GSM794895_s173d	S01	NA	S01	S06	S02	NA	NA	S04	S07	S03	NA	S03
GSM794896_s174d	S01	S02	S01	S01	S01	S02	S02	S01	S03	S03	S01	S03
GSM794897_s178d	S05	NA	S02	S08	S01	S03	S03	S05	S06	S03	NA	S03
GSM794898_s18d	NA	NA	NA	NA	NA	NA	NA	NA	NA	S04	NA	NA
GSM794899_s183d	NA	NA	NA	NA	NA	NA	NA	NA	S07	S05	S06	NA
GSM794900_s184d	NA	NA	S03	NA	S05	S01	NA	S03	S07	NA	NA	NA
GSM794901_s185d	S02	NA	NA	NA	NA	NA	NA	NA	NA	S05	S06	NA
GSM794902_s186d	S05	S02	S01	S08	S02	S03	S03	S05	S06	S03	NA	S03
GSM794903_s2d	NA	NA	NA	NA	NA	NA	NA	NA	NA	NA	NA	NA
GSM794904_s20d	NA	NA	NA	NA	NA	NA	S08	NA	NA	NA	NA	NA
GSM794905_s22d	S02	NA	NA	NA	S04	S01	S06	S03	NA	NA	NA	NA
GSM794906_s23d	S03	S04	NA	S05	S01	S02	S02	S01	S05	S03	S05	S02
GSM794907_s249d	S05	NA	S03	S07	S02	S03	S03	S06	S04	NA	NA	S03
GSM794908_s25d	NA	NA	NA	NA	NA	NA	NA	NA	NA	NA	NA	NA
GSM794909_s257d	NA	NA	NA	S08	S02	S03	S03	S05	S06	NA	NA	NA
GSM794910_s260d	NA	NA	NA	NA	NA	S05	NA	S02	NA	NA	NA	S01
GSM794911_s262d	S03	NA	NA	S08	S02	S03	S03	S05	S06	S03	NA	S02
GSM794912_s264d	NA	S05	NA	NA	S04	S06	S06	S03	NA	NA	S03	NA
GSM794913_s266d	NA	NA	S02	NA	S02	S05	S06	S05	S05	NA	S05	S03
GSM794914_s267d	S04	NA	NA	NA	NA	NA	NA	NA	NA	NA	NA	NA
GSM794915_s268d	NA	NA	NA	NA	NA	S05	S05	S02	NA	NA	NA	S01
GSM794916_s269d	NA	NA	NA	NA	NA	S01	NA	NA	S02	S01	NA	NA
GSM794917_s27d	NA	NA	NA	NA	S04	S03	S06	NA	NA	NA	NA	S03
GSM794918_s299d	NA	NA	NA	S08	S02	S03	S03	S05	S06	S03	S06	S03
GSM794919_s300d	S01	NA	S01	S08	S01	S03	S03	S01	S05	S03	S01	S02
GSM794920_s301d	NA	NA	S03	S03	NA	S04	NA	NA	NA	NA	NA	NA
GSM794921_s302d	S03	S04	S02	S01	S01	S03	S02	S01	S04	S03	NA	S03
GSM794922_s303d	NA	NA	NA	NA	NA	NA	S08	NA	NA	NA	NA	NA
GSM794923_s304d	S05	NA	S02	S08	S02	S03	S03	S05	S06	NA	S02	S03
GSM794924_s305d2	S04	NA	NA	NA	S04	S06	NA	S03	S09	NA	NA	NA
GSM794925_s306d	NA	NA	S03	NA	S02	S01	S02	S01	S05	S03	NA	S02
GSM794926_s307d	S03	S04	S01	S05	S01	S02	S02	S01	S05	S03	NA	S02
GSM794927_s310d	S05	NA	S03	S03	NA	NA	NA	S02	S03	NA	NA	S01
GSM794928_s318d	NA	NA	NA	NA	NA	S01	S06	NA	NA	NA	S04	NA
GSM794929_s319d	NA	NA	S03	NA	S05	S01	S06	NA	NA	S04	S03	S03
GSM794930_s320d2	NA	NA	NA	NA	S03	S02	S05	S02	NA	S04	NA	S02
GSM794931_s323d	S05	S04	S02	S02	S02	S03	S03	S06	S04	S03	NA	S03
GSM794932_s327d	NA	NA	NA	NA	S04	NA	NA	NA	NA	NA	S06	NA
GSM794933_s330d	S04	NA	NA	NA	S05	S06	S01	NA	S08	NA	NA	NA
GSM794934_s331d	S03	S04	S01	S05	S01	S02	S02	S01	S05	S03	NA	S02
GSM794935_s333d2	S01	S02	NA	NA	S01	S06	S01	S04	S08	S03	NA	S02
GSM794936_s335d	S05	NA	NA	S08	S02	S03	S03	S05	S04	NA	NA	S03
GSM794937_s337d	S05	NA	S01	S06	S02	S03	S03	S05	S06	NA	NA	S03
GSM794938_s340d	S05	S02	NA	S08	S02	S03	S03	S05	S06	S03	NA	S03
GSM794939_s342d	NA	NA	NA	NA	NA	S05	NA	NA	NA	NA	NA	NA
GSM794940_s346d	S03	NA	NA	S05	S01	S02	S02	S01	S05	S03	NA	S03
GSM794941_s347d	NA	NA	NA	NA	NA	NA	NA	NA	S08	NA	NA	NA
GSM794942_s348d2	S05	S02	NA	S01	S03	S01	S07	S04	S01	S01	NA	S03
GSM794943_s350d	S03	S04	S01	S05	S01	S02	S02	S01	S05	S03	NA	S02
GSM794944_s352d	NA	NA	NA	NA	NA	S04	NA	NA	NA	S01	NA	NA
GSM794945_s353d	S02	NA	NA	NA	S04	S06	S06	S03	NA	NA	S03	NA
GSM794946_s355d	S03	NA	NA	S05	S01	S02	S02	S05	S05	S03	NA	S02
GSM794947_s356d	NA	NA	NA	NA	NA	S06	NA	NA	NA	NA	NA	S01
GSM794948_s357d	NA	NA	NA	NA	NA	S06	NA	S03	NA	NA	NA	NA
GSM794949_s358d	NA	NA	NA	NA	S02	S06	S02	NA	NA	NA	NA	S02
GSM794950_s36d	NA	NA	NA	NA	S04	S06	S06	NA	NA	S05	NA	NA
GSM794951_s360d	S05	NA	NA	S08	S02	S06	S03	S05	S06	NA	NA	S03
GSM794952_s362d	NA	NA	NA	NA	S02	S03	S03	S05	S06	NA	NA	NA
GSM794953_s363d	NA	NA	NA	NA	NA	S01	NA	NA	S08	NA	S06	NA
GSM794954_s365d	NA	NA	NA	NA	NA	S05	NA	NA	S08	NA	NA	NA
GSM794955_s366d	NA	NA	NA	NA	S02	S01	NA	NA	S08	NA	NA	NA
GSM794956_s367d	NA	NA	S03	NA	S02	S03	NA	S05	S03	NA	S06	S03
GSM794957_s368d2	S05	NA	S01	NA	NA	NA	NA	S02	S09	S04	NA	S01
GSM794958_s38d	S05	S01	S03	NA	NA	S05	NA	NA	NA	S01	NA	S02
GSM794959_s4d	NA	NA	NA	NA	NA	S01	NA	NA	NA	NA	NA	NA
GSM794960_s41d2R	S02	S06	S03	S07	S04	S04	S08	S06	S04	NA	NA	S03
GSM794961_s42d	NA	NA	NA	NA	S02	S01	S03	NA	NA	NA	NA	NA
GSM794962_s43d	NA	NA	NA	NA	NA	NA	NA	NA	NA	NA	NA	NA
GSM794963_s44d	S05	NA	S01	NA	NA	S04	NA	NA	NA	NA	NA	NA
GSM794964_s45d	S04	NA	NA	NA	S04	S06	S05	NA	NA	NA	NA	NA
GSM794965_s456d	S05	S02	S01	S08	S02	S03	S03	S05	S03	S03	NA	S03
GSM794966_s461d	NA	NA	NA	NA	NA	NA	NA	NA	NA	NA	NA	NA
GSM794967_s462d	NA	NA	NA	S05	S02	S02	S03	S05	S06	S03	NA	NA
GSM794968_s464d	S04	S07	NA	NA	NA	NA	NA	NA	NA	NA	NA	NA
GSM794969_s467d	NA	NA	NA	S05	S02	S02	NA	S06	S05	NA	S05	S02
GSM794970_s468d	NA	NA	NA	NA	S04	S06	S06	NA	NA	NA	NA	NA
GSM794971_s469d	NA	NA	NA	NA	NA	S05	NA	NA	NA	NA	S04	NA
GSM794972_s470d2	NA	NA	NA	NA	NA	S06	S06	NA	NA	NA	S04	S03
GSM794973_s475d2	S01	NA	NA	NA	NA	NA	NA	NA	S08	NA	S03	S01
GSM794974_s476d	NA	NA	NA	NA	NA	S05	NA	NA	S08	NA	NA	NA
GSM794975_s477d	NA	NA	NA	NA	NA	S01	S08	NA	S07	NA	NA	NA
GSM794976_s479d	NA	NA	NA	S08	S02	S01	S08	NA	S08	NA	NA	NA
GSM794977_s480d2	NA	NA	NA	S08	S02	S03	S03	S05	S06	NA	NA	S03
GSM794978_s481d	NA	NA	NA	S08	S02	S06	S06	S05	S06	S03	S06	NA
GSM794979_s482d	NA	NA	NA	NA	S01	S02	S02	S01	NA	S03	NA	NA
GSM794980_s483d	S05	S01	S01	S03	NA	S04	NA	NA	S03	S01	S02	NA
GSM794981_s484d	S05	NA	S03	NA	NA	NA	NA	NA	NA	NA	NA	NA
GSM794982_s486d	NA	NA	NA	NA	NA	NA	NA	NA	NA	NA	NA	NA
GSM794983_s487d	S03	NA	NA	S05	S02	S03	S02	S01	S04	S03	NA	S03
GSM794984_s488d	NA	NA	NA	NA	NA	S06	NA	NA	S08	NA	NA	NA
GSM794985_s49d	S05	NA	S01	NA	NA	NA	NA	NA	NA	NA	S01	NA
GSM794986_s490d	NA	NA	NA	S07	S02	S03	S08	S06	S04	NA	NA	S02
GSM794987_s491d	NA	NA	NA	S07	NA	S05	NA	NA	S07	NA	S06	NA
GSM794988_s493d	S05	S02	S01	S08	S02	S03	S03	S05	S06	S03	NA	S03
GSM794989_s494d	S05	NA	NA	S01	S02	S04	S03	S05	S04	S03	NA	S03
GSM794990_s495d	S05	NA	S03	S03	NA	S04	NA	NA	S03	S01	NA	S03
GSM794991_s496d	NA	NA	NA	NA	NA	NA	NA	NA	NA	NA	NA	NA
GSM794992_s497d	NA	NA	NA	NA	S02	S03	NA	NA	S08	NA	NA	S03
GSM794993_s498d2	S01	S02	S01	S01	S03	S04	S07	S04	S01	S03	NA	S03
GSM794994_s499d	NA	NA	NA	NA	NA	S05	NA	NA	NA	NA	NA	NA
GSM794995_s500d	NA	NA	NA	NA	NA	S03	S08	NA	S08	NA	NA	S02
GSM794996_s501d	NA	NA	NA	NA	NA	NA	NA	NA	NA	NA	NA	NA
GSM794997_s502d2	S05	NA	S02	S02	S03	S05	S07	S06	S04	S01	S02	S03
GSM794998_s503d	NA	NA	NA	NA	NA	NA	NA	NA	NA	NA	NA	NA
GSM794999_s504d2	S05	NA	NA	NA	S02	S01	S03	S05	S04	NA	NA	S03
GSM795000_s505d	NA	NA	NA	S08	S02	S03	S08	S05	S06	NA	NA	S03
GSM795001_s507d2	NA	NA	NA	NA	S05	S06	S06	S03	NA	NA	S03	NA
GSM795002_s508d2	S02	NA	NA	NA	NA	NA	NA	NA	NA	NA	NA	NA
GSM795003_s509d	NA	NA	NA	NA	S02	S04	NA	NA	NA	NA	NA	NA
GSM795004_s51d	NA	NA	NA	NA	S02	NA	S03	NA	S07	S03	NA	S02
GSM795005_s510d2	S01	NA	S01	S03	S05	NA	S06	NA	S03	S01	S01	S01
GSM795006_s511d	S05	NA	S02	S08	S02	S04	NA	S06	S03	S01	S02	S03
GSM795007_s512d	S05	NA	S02	S07	NA	S04	S08	S06	S04	NA	NA	S03
GSM795008_s513d	NA	NA	NA	NA	S02	S06	NA	NA	NA	NA	NA	NA
GSM795009_s514d2	NA	NA	NA	NA	S04	S05	S06	S03	NA	NA	NA	NA
GSM795010_s516d	NA	NA	NA	NA	NA	S01	NA	NA	S07	NA	NA	NA
GSM795011_s518d	NA	NA	NA	NA	NA	S05	NA	S02	NA	NA	S06	S01
GSM795012_s519d2	NA	NA	NA	NA	NA	NA	S06	S05	S08	NA	S06	S01
GSM795013_s520d2	S01	S02	S01	S01	S01	S02	S02	S01	S01	S03	S01	S03
GSM795014_s521d2	NA	NA	NA	NA	NA	NA	S05	NA	S07	NA	S04	S01
GSM795015_s522d2	S05	NA	S01	NA	S02	S03	S03	S05	S06	S03	NA	S03
GSM795016_s523d2	NA	NA	NA	NA	S04	S06	S06	S03	NA	NA	NA	NA
GSM795017_s525d2	S05	S02	S01	S01	S03	S02	S03	S04	S01	S03	S01	S03
GSM795018_s526d2	S05	NA	S02	S02	S03	S01	S07	S04	S04	S01	S02	S03
GSM795019_s527d2	NA	S01	S03	NA	NA	S04	NA	NA	S03	S01	S06	S01
GSM795020_s528d2	S05	S01	S01	S01	S02	S04	S07	S06	S04	S01	S02	S03
GSM795021_s529d	S05	NA	NA	NA	NA	NA	NA	NA	S01	NA	S05	NA
GSM795022_s53d	NA	NA	NA	S08	S02	S03	S03	S05	S06	S03	NA	S03
GSM795023_s531d2	NA	NA	NA	NA	S04	S05	S05	NA	S07	S04	S05	NA
GSM795024_s533d	S05	NA	S02	S01	S02	S03	S03	S05	S06	S03	NA	S03
GSM795025_s534d	S05	NA	S03	NA	NA	S04	NA	NA	S07	NA	S06	S03
GSM795026_s535d	S05	S01	S01	S01	S03	S04	S07	S04	S03	S01	S02	S03
GSM795027_s536d	NA	NA	NA	NA	NA	S01	NA	NA	NA	NA	NA	NA
GSM795028_s537d2	NA	NA	NA	S08	S02	S03	S03	S05	S06	NA	NA	NA
GSM795029_s538d	S04	S07	NA	NA	NA	NA	NA	S02	S09	NA	S05	NA
GSM795030_s539d	NA	NA	NA	NA	NA	NA	NA	NA	NA	NA	NA	NA
GSM795031_s54d	NA	NA	NA	NA	S04	NA	S06	S03	NA	NA	NA	NA
GSM795032_s541d	S05	S02	S01	S01	S02	S03	S03	S04	S03	S01	S02	S03
GSM795033_s542d	NA	NA	NA	NA	NA	S06	NA	NA	NA	NA	NA	NA
GSM795034_s543d	NA	NA	NA	NA	NA	S05	NA	NA	NA	NA	NA	NA
GSM795035_s544d	S05	S01	S01	S01	NA	S04	S07	S04	S03	S01	S02	S03
GSM795036_s546d	S05	S01	S02	S03	S02	S04	S07	S05	S03	S01	S02	S03
GSM795037_s547d	NA	NA	NA	NA	NA	S05	NA	NA	S07	NA	NA	NA
GSM795038_s548d	S05	NA	NA	S08	S02	S03	S03	S05	S06	S03	NA	S03
GSM795039_s549d2	S05	NA	S01	NA	S03	S01	NA	S05	S02	S01	S02	S03
GSM795040_s55d	S05	NA	S03	S08	S02	S03	S03	S05	S06	S03	NA	S02
GSM795041_s551d2	S02	NA	NA	NA	S04	S06	S08	S05	S06	NA	NA	NA
GSM795042_s552d2	NA	NA	S03	S03	S02	S06	NA	S06	NA	S01	NA	S02
GSM795043_s553d2	NA	NA	NA	NA	S04	NA	NA	S03	NA	NA	NA	NA
GSM795044_s554d2	S01	S01	S01	S01	S03	S04	S07	S04	S03	S01	S01	S03
GSM795045_s555d2	NA	NA	NA	NA	S05	NA	S06	NA	NA	NA	NA	NA
GSM795046_s556d2	S05	NA	S02	S08	S02	S03	S03	S05	S06	S03	NA	S03
GSM795047_s557d2	NA	NA	NA	NA	NA	NA	NA	NA	NA	NA	NA	NA
GSM795048_s558d2	NA	NA	NA	NA	S04	S06	S06	S03	NA	S05	NA	NA
GSM795049_s559d2	NA	NA	NA	NA	NA	S04	NA	S03	S07	NA	NA	NA
GSM795050_s56d	NA	NA	S03	NA	S02	S03	S08	S05	S04	S01	NA	S03
GSM795051_s560d2	S01	S02	S01	S01	S01	S03	S03	S04	S01	S03	NA	S03
GSM795052_s561d2	NA	NA	NA	NA	NA	NA	S05	S02	NA	NA	NA	NA
GSM795053_s564d	NA	NA	NA	S08	S02	S03	S03	S05	S06	NA	NA	S03
GSM795054_s565d2	NA	NA	NA	NA	S05	S06	S06	NA	S07	NA	S05	S02
GSM795055_s566d2	NA	NA	NA	S08	S02	S01	S08	S05	S06	NA	S01	S03
GSM795056_s567d2	S05	S02	S03	S01	S03	S04	NA	S04	S03	S01	S01	S02
GSM795057_s569d	S05	NA	NA	S08	S02	S03	S03	S05	S06	S01	NA	S03
GSM795058_s57d	S01	NA	NA	S06	NA	NA	NA	NA	S09	S04	S02	S01
GSM795059_s570d	S05	NA	S02	S08	S02	S03	S03	S05	S06	S03	NA	S03
GSM795060_s571d	S03	S07	NA	NA	S01	S02	NA	S02	S09	NA	NA	S01
GSM795061_s573d	NA	NA	NA	NA	NA	NA	NA	NA	S08	NA	NA	NA
GSM795062_s575d	S01	S01	S01	S01	S02	S04	S07	S04	S04	S01	S02	S03
GSM795063_s576d	S05	S01	S01	S01	S03	S04	S07	S04	S03	S01	S02	S03
GSM795064_s578d	S01	NA	NA	S01	S02	S03	NA	S05	NA	S03	S01	S03
GSM795065_s579d	NA	NA	NA	NA	NA	S05	NA	NA	NA	NA	NA	NA
GSM795066_s58d	NA	NA	NA	NA	S01	S06	S02	S01	NA	S05	NA	S02
GSM795067_s581d	S05	NA	S02	S08	S02	S03	S03	S05	S06	S03	NA	S03
GSM795068_s582d	S01	S02	S01	S02	S03	S04	S07	S06	S04	S01	S02	S03
GSM795069_s584d	S05	NA	NA	S08	S02	S03	S03	S05	S06	S01	NA	S03
GSM795070_s585d	S05	NA	NA	NA	NA	S06	NA	NA	S08	NA	S01	NA
GSM795071_s586d	NA	NA	NA	NA	S04	S06	S06	NA	NA	NA	NA	NA
GSM795072_s587d	NA	NA	NA	NA	S04	S06	S06	S03	NA	NA	NA	NA
GSM795073_s589d	S05	NA	NA	NA	NA	S06	NA	NA	NA	NA	NA	NA
GSM795074_s590d	NA	NA	NA	NA	NA	NA	NA	NA	S07	NA	NA	NA
GSM795075_s591d	NA	NA	NA	NA	NA	NA	NA	NA	S09	NA	NA	NA
GSM795076_s592d	S05	NA	NA	NA	NA	S04	NA	NA	S03	NA	NA	NA
GSM795077_s595d	NA	NA	S03	NA	NA	S04	NA	NA	S03	NA	NA	NA
GSM795078_s596d	S05	S02	S01	S01	S03	S04	S07	S04	S01	S04	S02	S03
GSM795079_s599d	S05	NA	S01	S01	S02	S06	NA	S05	S03	NA	S01	S03
GSM795080_s6d	S01	NA	NA	NA	NA	NA	NA	NA	S09	NA	NA	NA
GSM795081_s60d	NA	NA	S01	S08	S02	S03	S03	S05	S06	S03	NA	S03
GSM795082_s601d	S01	NA	S01	S01	S03	S01	S07	NA	S01	S01	S01	S03
GSM795083_s606d	NA	NA	NA	NA	NA	S06	S06	NA	NA	NA	NA	NA
GSM795084_s608d2	S03	NA	NA	S05	S01	S06	S02	S01	S05	S03	S05	S02
GSM795085_s609dR	S05	NA	NA	S01	S02	S03	S03	S05	S01	S02	NA	S03
GSM795086_s61d	S01	NA	S03	NA	NA	NA	NA	NA	NA	NA	NA	NA
GSM795087_s610d2	NA	NA	NA	NA	S04	S06	S06	S03	NA	NA	NA	NA
GSM795088_s611d	S05	NA	NA	NA	NA	S04	NA	NA	S04	S01	NA	S03
GSM795089_s612d2	S05	NA	NA	NA	S02	S06	S02	NA	NA	S05	NA	NA
GSM795090_s613d2	NA	NA	NA	S08	NA	S03	S08	S05	NA	NA	NA	NA
GSM795091_s616d2	NA	NA	NA	NA	S04	S01	S08	NA	NA	NA	NA	NA
GSM795092_s62d	NA	NA	NA	NA	S04	S05	NA	NA	S09	S04	NA	NA
GSM795093_s621d2	NA	NA	NA	NA	NA	NA	NA	S02	S09	NA	NA	NA
GSM795094_s623d2	S01	NA	S01	S01	S03	S02	S07	S04	S01	S03	S01	S02
GSM795095_s628d2	NA	NA	NA	S06	NA	S05	NA	S02	NA	NA	NA	S01
GSM795096_s630d2	NA	NA	NA	NA	NA	NA	NA	NA	NA	NA	NA	NA
GSM795097_s633d2R	S05	S01	S01	S01	NA	S04	S08	S06	S04	S01	S02	S03
GSM795098_s634d2	NA	NA	NA	S05	S05	S02	S05	NA	NA	S03	NA	S02
GSM795099_s635d2	NA	NA	NA	S07	S03	S05	S06	S06	NA	NA	NA	NA
GSM795100_s636d2R	NA	NA	NA	NA	S04	S05	S06	NA	NA	NA	NA	NA
GSM795101_s637d	NA	NA	NA	NA	S05	S05	NA	S02	S09	NA	S03	S01
GSM795102_s64d	NA	NA	S01	S01	S02	S06	NA	S05	S03	S01	S01	S03
GSM795103_s641d2	NA	NA	NA	NA	S05	S01	S06	S03	NA	NA	S04	S01
GSM795104_s642d	S05	S02	S01	S01	S02	S05	NA	S01	S01	S01	S02	S03
GSM795105_s643d	S03	S04	NA	S05	S01	S02	S02	S01	S05	S03	S05	S02
GSM795106_s644d	NA	NA	NA	NA	NA	S05	NA	S03	S09	NA	NA	NA
GSM795107_s66d	NA	NA	NA	S06	NA	NA	NA	NA	NA	NA	NA	NA
GSM795108_s68d	NA	NA	NA	NA	NA	NA	NA	S02	NA	NA	NA	S01
GSM795109_s69d	S01	NA	S01	NA	NA	NA	NA	NA	NA	NA	NA	NA
GSM795110_s7d	S04	NA	NA	NA	NA	S05	S01	NA	S07	S04	S04	S01
GSM795111_s72d	NA	NA	NA	NA	S04	S06	S06	S03	NA	NA	NA	NA
GSM795112_s77d	NA	NA	NA	NA	NA	S06	S06	NA	NA	S05	NA	S02
GSM795113_s79d	S04	NA	NA	NA	S04	NA	NA	NA	NA	NA	NA	S01
GSM795114_s80d	S04	NA	NA	NA	S04	NA	S06	S03	NA	NA	NA	NA
GSM795115_s84d	S05	NA	NA	NA	NA	S05	NA	NA	S02	NA	NA	NA
GSM795116_s86d	NA	NA	NA	NA	NA	NA	NA	NA	NA	NA	NA	NA
GSM795117_s88d	NA	NA	NA	NA	S05	S05	S05	NA	NA	NA	NA	NA
GSM795118_s89d	NA	NA	NA	NA	S05	S01	S08	NA	NA	NA	NA	NA
GSM795119_s90d	NA	NA	S03	NA	NA	S04	S08	NA	S07	NA	NA	NA
GSM795120_s92d	NA	NA	S01	S02	NA	S04	S06	S04	S04	S01	NA	S01
GSM795121_s93d	S05	S01	S03	S03	S02	S04	NA	NA	S03	S01	S02	S03
GSM795122_s94d	S03	NA	NA	NA	S04	S06	NA	S02	S02	S02	NA	S01
GSM795123_s95d	S05	NA	S03	NA	S04	S04	S06	NA	S07	S01	S04	NA
GSM795124_s97d	NA	NA	NA	S08	NA	S01	S08	NA	S07	NA	NA	S03

## Sheet: Table S3
sample	CE1	CE2	CE3	CE4	CE5	CE6	CE7	CE8	CE9	CE10
GSM794865_s10d	0.243246	0.102082	0.156919	0.0634368	0.0656321	0.086356	0.0142437	0.0185584	0.169335	0.0801908
GSM794866_s11d	0.00849584	0.124859	0.0390081	0.218924	0.139777	0.121869	0.0816938	0.216391	0.0128923	0.0360901
GSM794867_s115d	0.0373155	0.164879	0.0540634	0.10896	0.110284	0.0387889	0.0484589	0.128505	0.199555	0.10919
GSM794868_s116d	0.0849006	0.129976	0.000539391	0.153558	0.192957	0.0866087	0.0335419	0.19794	0.0171939	0.102785
GSM794869_s117d	0.0474381	0.0690206	0.0565399	0.151345	0.111351	0.0472068	0.0526136	0.0919804	0.166381	0.206124
GSM794870_s119d	0.371267	0.0818797	0.120612	0.127021	0.102698	0.0394781	0.0382107	0.0605431	0.0219003	0.0363905
GSM794871_s12d	0.0640242	0.0759482	0.129034	0.0951032	0.0656513	0.0131068	0.0466076	0.0504045	0.2818	0.17832
GSM794872_s120d	0.0472233	0.141464	0.00479366	0.182764	0.169091	0.064532	0.0621711	0.30581	0.0104199	0.0117319
GSM794873_s122d	0.266877	0.0827237	0.0331117	0.0740912	0.0779723	0.121977	0.049378	0.0948529	0.0664657	0.13255
GSM794874_s123d	0.0161984	0.143024	0.0136325	0.171461	0.121484	0.0563492	0.119917	0.294176	0.0234283	0.0403295
GSM794875_s125Rd	0.0477474	0.101942	0.0374039	0.124948	0.167406	0.0432656	0.0947347	0.242152	0.0751665	0.0652332
GSM794876_s129d	0.09035	0.107661	0.0305738	0.0960445	0.146462	0.10597	0.0278231	0.175106	0.112867	0.107144
GSM794877_s130d	0.0109761	0.121774	0.00530658	0.188881	0.191041	0.0682362	0.0373075	0.295201	0.0356171	0.0456599
GSM794878_s132d	0.0296493	0.0474981	0.0656592	0.120693	0.0834179	0.027747	0.0313243	0.127712	0.219076	0.247224
GSM794879_s134d	0.00984969	0.0925567	0.0131494	0.149186	0.170301	0.0712736	0.104739	0.275608	0.052782	0.0605543
GSM794880_s139d	0.210179	0.180431	0.0758461	0.131007	0.120923	0.0450928	0.0245872	0.0734494	0.0698791	0.0686056
GSM794881_s140d	0.0426617	0.157305	0.129328	0.115699	0.103255	0.138015	0.0846743	0.113679	0.0552495	0.0601339
GSM794882_s143d	0.127951	0.0499655	0.101426	0.0543391	0.0486071	0.232432	0.00297073	0.00716898	0.0989162	0.276223
GSM794883_s144d	0.00718523	0.148233	1.91e-14	0.146796	0.202792	0.094243	0.0709008	0.243568	0.0538643	0.0324174
GSM794884_s145d	0.0290895	0.0482474	1.24e-14	0.103058	0.217042	0.128334	0.122926	0.313393	0.0111564	0.0267527
GSM794885_s146d	0.0735867	0.177347	0.0504682	0.0905034	0.0621207	0.023158	0.10469	0.102098	0.216208	0.0998208
GSM794886_s148d	0.201245	0.133864	0.0352723	0.0788241	0.0532787	0.0421216	0.0781656	0.0658406	0.255289	0.0560997
GSM794887_s15d	0.0719174	0.0765848	0.0413098	0.0920579	0.111642	0.0790042	0.0282876	0.099249	0.196782	0.203165
GSM794888_s150d	0.0252728	0.0704062	0.0549867	0.109974	0.114621	0.117622	0.0692444	0.158149	0.101545	0.17818
GSM794889_s155d	0.0449835	0.128024	0.0617744	0.142367	0.0959799	0.051658	0.0519285	0.127183	0.1901	0.106001
GSM794890_s156d	0.0189827	0.054155	0.00655339	0.135058	0.141543	0.0286231	0.145963	0.230068	0.138252	0.100802
GSM794891_s16d	0.0577888	0.106748	0.0822086	0.120473	0.113534	0.226846	0.0430615	0.170433	0.0450304	0.0338754
GSM794892_s160d	0.0410137	0.0859766	1.74e-14	0.16391	0.157983	0.162533	0.11099	0.26568	0.00511201	0.00680098
GSM794893_s17d	0.03134	0.109089	0.112041	0.153248	0.088197	0.0838649	0.0539386	0.126468	0.0953673	0.146446
GSM794894_s171d	0.316158	0.0778191	0.0494525	0.114283	0.0934302	0.177165	0.037149	0.0682513	0.0286915	0.0375997
GSM794895_s173d	0.172348	0.1206	0.0458881	0.0995885	0.0944002	0.0841853	0.0466207	0.0761037	0.085539	0.174727
GSM794896_s174d	0.183509	0.0523658	0.0393089	0.0577392	0.0481945	0.222183	0.00982732	0.00986	0.147754	0.229258
GSM794897_s178d	0.302337	0.0545965	0.0912078	0.0410547	0.0459813	0.18676	0.014631	0.0162547	0.123899	0.123278
GSM794898_s18d	0.0590765	0.165776	0.0134199	0.148895	0.114049	0.075771	0.0970698	0.301605	0.00126435	0.0230738
GSM794899_s183d	0.0342037	0.101284	0.0852973	0.167834	0.13187	0.0925691	0.140706	0.152515	0.0537739	0.0399468
GSM794900_s184d	0.0875707	0.171987	0.0510021	0.145679	0.129463	0.046899	0.077262	0.15068	0.102828	0.0366294
GSM794901_s185d	0.0291349	0.107439	0.0833953	0.113459	0.188698	0.0674405	0.0873924	0.110256	0.136066	0.0767193
GSM794902_s186d	0.327509	0.0349966	0.0705062	0.0688956	0.0664756	0.101331	0.0163701	0.00646603	0.133612	0.173838
GSM794903_s2d	0.0118764	0.128218	0.0389496	0.193206	0.202239	0.0552816	0.107812	0.205149	0.0320553	0.0252133
GSM794904_s20d	0.157815	0.170162	0.0188395	0.129009	0.103691	0.0661333	0.168681	0.130173	0.0428228	0.0126722
GSM794905_s22d	0.0178716	0.15808	0.00278484	0.134471	0.234178	0.0568333	0.0683124	0.211032	0.0364378	0.0799979
GSM794906_s23d	0.0751531	0.0645387	0.00645694	0.0964115	0.11322	0.434517	0.0424741	0.112771	0.0144579	0.0399994
GSM794907_s249d	0.21226	0.11483	0.143236	0.0773295	0.061977	0.0454843	0.0717975	0.0558842	0.146737	0.0704648
GSM794908_s25d	1.84e-11	0.11664	0.00686239	0.20061	0.197414	0.0346125	0.0854735	0.314891	0.00891961	0.0345765
GSM794909_s257d	0.306295	0.118581	0.0544189	0.0921377	0.14694	0.0750022	0.0573225	0.102947	0.0365587	0.00979565
GSM794910_s260d	0.00878959	0.153438	0.000790917	0.192134	0.198237	0.130277	0.0477489	0.243471	0.00522147	0.0198911
GSM794911_s262d	0.378067	0.0375299	0.0389956	0.0893318	0.108939	0.250648	0.00556677	0.0671343	0.00211164	0.0216767
GSM794912_s264d	0.0629098	0.0301655	9.46e-15	0.126833	0.37322	0.0599701	0.0661779	0.261412	0.00197938	0.0173327
GSM794913_s266d	0.177283	0.109837	0.103381	0.115613	0.12088	0.13465	0.0618824	0.111147	0.036441	0.0288855
GSM794914_s267d	0.0330454	0.102976	0.0287234	0.171937	0.16129	0.0726821	0.0919918	0.254452	0.021308	0.0615955
GSM794915_s268d	0.08941	0.17057	0.0228457	0.133408	0.19143	0.091938	0.0488038	0.2381	0.00283919	0.0106556
GSM794916_s269d	0.0991273	0.172504	0.101647	0.0853853	0.0954805	0.05567	0.0954562	0.0768211	0.174712	0.0431965
GSM794917_s27d	0.187938	0.115274	0.103475	0.0901662	0.162806	0.0730055	0.047206	0.0874661	0.0729573	0.0597057
GSM794918_s299d	0.267295	0.117276	0.0329646	0.0964242	0.133396	0.139082	0.0958331	0.068687	0.0133914	0.0356513
GSM794919_s300d	0.208055	0.114067	0.113185	0.0897223	0.0778566	0.176881	0.011258	0.0231544	0.0363475	0.149473
GSM794920_s301d	0.044608	0.100958	0.118359	0.121105	0.0874035	0.0295804	0.110354	0.102986	0.195603	0.089044
GSM794921_s302d	0.179886	0.103078	0.160339	0.0653059	0.0610296	0.197001	0.00746173	0.0145372	0.104146	0.107216
GSM794922_s303d	0.00841344	0.190827	0.0161506	0.211203	0.154229	0.0995459	0.0598333	0.193234	0.0434493	0.023114
GSM794923_s304d	0.278811	0.0675525	0.144145	0.0703388	0.0843184	0.042698	0.0386706	0.0845354	0.112254	0.0766771
GSM794924_s305d2	0.00826962	0.0881976	7.47e-05	0.142154	0.152567	0.0547743	0.12524	0.346721	0.0383566	0.0436451
GSM794925_s306d	0.162464	0.141634	0.00427366	0.113925	0.0795439	0.228996	0.0476246	0.0742232	0.0867911	0.0605246
GSM794926_s307d	0.113095	0.0338058	0.105485	0.0742276	0.0750209	0.322381	0.0141153	0.0544755	0.060888	0.146506
GSM794927_s310d	0.0225073	0.0738978	0.0944258	0.12528	0.109227	0.0487318	0.0608917	0.158055	0.202841	0.104142
GSM794928_s318d	0.021327	0.192463	0.0365383	0.184647	0.138088	0.0882301	0.0465255	0.164242	0.0547719	0.0731676
GSM794929_s319d	0.12335	0.176297	0.0347441	0.152747	0.147856	0.0501179	0.0365932	0.124728	0.086989	0.0665789
GSM794930_s320d2	0.113889	0.115808	0.0318245	0.143546	0.098748	0.202008	0.0382864	0.133143	0.0520084	0.0707383
GSM794931_s323d	0.238977	0.0651983	0.187648	0.0757785	0.0673946	0.164541	0.00665995	0.0134979	0.100431	0.0798738
GSM794932_s327d	0.0208849	0.148159	0.0668126	0.17441	0.109692	0.0599274	0.14834	0.181666	0.0396921	0.0504153
GSM794933_s330d	0.0583653	0.100352	0.00616612	0.25102	0.129681	0.0517683	0.141685	0.21103	0.0167277	0.0332041
GSM794934_s331d	0.151474	0.0432915	0.127494	0.0532011	0.0501588	0.358232	0.00069122	0.00952654	0.0531885	0.152742
GSM794935_s333d2	0.0686227	0.0722873	0.036662	0.129964	0.113956	0.121461	0.105542	0.113981	0.0650984	0.172426
GSM794936_s335d	0.285577	0.0818029	0.131712	0.0461012	0.0433638	0.0559444	0.0361225	0.0301498	0.169767	0.119459
GSM794937_s337d	0.305088	0.0945758	0.111284	0.0329721	0.0195209	0.0463111	0.100824	0.0626648	0.157563	0.0691962
GSM794938_s340d	0.28281	0.0791153	0.0683114	0.0594732	0.0846324	0.106715	0.0537485	0.0304167	0.0948589	0.139919
GSM794939_s342d	0.0304153	0.185493	0.0139489	0.183276	0.0947428	0.0866048	0.177995	0.170424	0.025992	0.0311082
GSM794940_s346d	0.271272	0.0289063	0.0914672	0.0196264	0.0277386	0.308663	0.0258948	0.021485	0.0815303	0.123416
GSM794941_s347d	0.0648793	0.146287	0.159712	0.0603365	0.0861612	0.066664	0.188503	0.17528	0.0385508	0.0136264
GSM794942_s348d2	0.173061	0.112023	0.0627535	0.0440602	0.0768219	0.135913	0.0325463	0.03617	0.163108	0.163543
GSM794943_s350d	0.164855	0.0335441	0.192551	0.0195671	0.0145805	0.3169	0.0233644	0.00690962	0.0763131	0.151416
GSM794944_s352d	0.0549747	0.132069	0.000123007	0.0788932	0.0993618	0.0873897	0.168004	0.15862	0.167997	0.0525674
GSM794945_s353d	0.0780971	0.062384	7.61e-15	0.112203	0.293053	0.141865	0.0948232	0.215538	0.000247579	0.00178987
GSM794946_s355d	0.211459	0.0547363	0.0372793	0.0365857	0.0793622	0.356798	0.0509705	0.0578236	0.0637505	0.0512347
GSM794947_s356d	0.0107525	0.0707026	1.2e-14	0.129618	0.223324	0.0408441	0.156651	0.364934	0.00101391	0.00215898
GSM794948_s357d	0.0267521	0.0571119	1.06e-14	0.10469	0.160645	0.0819228	0.191374	0.36159	0.00093572	0.0149792
GSM794949_s358d	0.147965	0.101301	0.0441119	0.0813442	0.150122	0.238801	0.0878379	0.145503	0.000688233	0.00232552
GSM794950_s36d	0.0279435	0.125646	0.0115192	0.156692	0.232621	0.0772286	0.115347	0.216844	0.0249628	0.0111977
GSM794951_s360d	0.292897	0.0339066	0.101553	0.0568273	0.0879115	0.018445	0.0917767	0.0704851	0.122666	0.123532
GSM794952_s362d	0.397822	0.14473	0.0293299	0.0625034	0.0800411	0.0543907	0.084893	0.0817279	0.0467648	0.0177981
GSM794953_s363d	0.111441	0.214327	0.0371448	0.101166	0.114117	0.0526553	0.213615	0.105356	0.0396951	0.0104824
GSM794954_s365d	0.167075	0.1641	0.0986233	0.0871306	0.0315879	0.0276216	0.23543	0.144632	0.0229441	0.0208561
GSM794955_s366d	0.152065	0.139706	0.0887849	0.0447259	0.0545309	0.199768	0.184693	0.0778896	0.0440405	0.0137962
GSM794956_s367d	0.26854	0.119022	0.0749394	0.0445166	0.0416412	0.0337943	0.141143	0.029561	0.191418	0.0554247
GSM794957_s368d2	0.00693622	0.0385153	0.0882917	0.106899	0.0889617	0.0321249	0.0727789	0.196747	0.160715	0.20803
GSM794958_s38d	0.0586155	0.106122	0.0806054	0.120933	0.108806	0.0983675	0.0582164	0.0610118	0.192322	0.115001
GSM794959_s4d	0.0154287	0.273743	0.0522233	0.170049	0.12781	0.0863656	0.0712553	0.151231	0.0466497	0.00524493
GSM794960_s41d2R	0.106362	0.160938	0.166216	0.0758784	0.0911815	0.0520579	0.104882	0.102258	0.119064	0.021161
GSM794961_s42d	0.216915	0.161507	0.00420033	0.0839171	0.106646	0.0500066	0.156481	0.114908	0.0625674	0.0428509
GSM794962_s43d	0.00142662	0.145745	0.0216261	0.17173	0.185055	0.0608295	0.0958432	0.265183	0.00803253	0.0445285
GSM794963_s44d	0.0505372	0.157135	0.147703	0.0835983	0.0376545	0.0124977	0.125052	0.106662	0.184601	0.0945595
GSM794964_s45d	0.0327022	0.0286174	0.000351009	0.165803	0.177016	0.0797704	0.139734	0.350288	0.00501247	0.0207064
GSM794965_s456d	0.283384	0.0663385	0.0656611	0.0245494	0.0476531	0.0953089	0.0791539	0.0379507	0.13755	0.162451
GSM794966_s461d	0.0191486	0.0920934	0.00715339	0.190485	0.120059	0.112882	0.172656	0.251683	0.00868539	0.0251542
GSM794967_s462d	0.296068	0.0706337	0.00776998	0.0603775	0.174734	0.21679	0.0512408	0.105638	0.0038931	0.0128549
GSM794968_s464d	0.0100409	0.0803624	0.000411853	0.140783	0.0866068	0.0499181	0.172769	0.324676	0.0854471	0.0489856
GSM794969_s467d	0.152853	0.0625475	0.137586	0.022942	0.0537929	0.238154	0.12935	0.0914699	0.0805413	0.0307628
GSM794970_s468d	0.0667825	0.0968069	0.00531912	0.117123	0.2149	0.103638	0.154491	0.236751	0.00157489	0.0026138
GSM794971_s469d	0.00885484	0.0695811	0.0293793	0.214458	0.159784	0.0745909	0.163472	0.248047	0.00905291	0.0227805
GSM794972_s470d2	0.0994188	0.155962	0.05968	0.134803	0.169063	0.0422823	0.109853	0.133605	0.0430338	0.0522992
GSM794973_s475d2	0.0869452	0.0459045	0.0994279	0.0972486	0.158481	0.0569821	0.131015	0.133139	0.0870129	0.103844
GSM794974_s476d	0.0901457	0.0685531	0.046474	0.176469	0.0865571	0.113809	0.211316	0.162343	0.00665509	0.0376776
GSM794975_s477d	0.0947182	0.242564	0.0267443	0.129002	0.138092	0.138227	0.0763522	0.118578	0.0179599	0.0177617
GSM794976_s479d	0.202586	0.143142	0.0173075	0.0977896	0.101879	0.0150057	0.14145	0.107488	0.122215	0.0511377
GSM794977_s480d2	0.27287	0.143232	0.112304	0.0706066	0.0836652	0.0856771	0.0639461	0.0256464	0.0630709	0.0789818
GSM794978_s481d	0.246791	0.0864819	0.0342775	0.0672556	0.187353	0.14056	0.0981306	0.127806	5.96e-07	0.0113436
GSM794979_s482d	0.104285	0.0963849	0.013912	0.135318	0.10798	0.249918	0.135247	0.152341	0.00082736	0.00378489
GSM794980_s483d	0.0332079	0.0521621	0.0259251	0.0835872	0.0816382	0.0084657	0.0565616	0.0985403	0.310492	0.24942
GSM794981_s484d	0.0153679	0.124013	0.0748193	0.145076	0.0735034	0.0662141	0.148513	0.132555	0.148596	0.0713423
GSM794982_s486d	0.00454933	0.07392	0.00878175	0.061585	0.19687	0.0283684	0.269175	0.343544	0.00321813	0.00998751
GSM794983_s487d	0.264094	0.0577907	0.165499	0.0278148	0.0292526	0.234585	0.022481	0.0114245	0.111503	0.0755555
GSM794984_s488d	0.0205975	0.0680044	0.0334573	0.110546	0.183939	0.107146	0.159928	0.21746	0.0560236	0.0428979
GSM794985_s49d	0.0117557	0.122998	0.0264	0.142339	0.0724414	0.0197904	0.0990403	0.18706	0.143434	0.174741
GSM794986_s490d	0.143881	0.20968	0.241698	0.0760968	0.0458207	0.115456	0.0673183	0.0324569	0.0498459	0.0177468
GSM794987_s491d	0.0866762	0.244218	0.0551757	0.0713582	0.0729844	0.0989559	0.188019	0.106509	0.0661551	0.00994961
GSM794988_s493d	0.300378	0.0988196	0.0833308	0.0628471	0.0493133	0.100628	0.0165975	0.0161809	0.104375	0.16753
GSM794989_s494d	0.240303	0.0523672	0.151548	0.0289054	0.0167736	0.116624	0.0636299	0.0282058	0.180898	0.120745
GSM794990_s495d	0.121926	0.069545	0.0807068	0.0742997	0.0807157	0.0502638	0.138174	0.101878	0.217555	0.0649368
GSM794991_s496d	0.0491446	0.141006	0.0122668	0.113603	0.168034	0.0764926	0.143574	0.284661	0.00310861	0.0081093
GSM794992_s497d	0.22967	0.142604	0.0597234	0.0448514	0.0281336	0.0530284	0.170998	0.131695	0.0997765	0.03952
GSM794993_s498d2	0.173319	0.0850697	0.0708071	0.0824065	0.0482521	0.0992354	0.0124981	0.0453463	0.139293	0.243773
GSM794994_s499d	0.0396879	0.132365	0.0292477	0.107334	0.129033	0.123069	0.156503	0.223522	0.0375202	0.021719
GSM794995_s500d	0.173366	0.167045	0.0976774	0.0583808	0.0658209	0.118128	0.138669	0.164322	0.00699663	0.00959431
GSM794996_s501d	0.0234248	0.0671124	4.27e-06	0.112935	0.172575	0.0410525	0.221028	0.328255	0.0260941	0.00751983
GSM794997_s502d2	0.110229	0.0786511	0.227005	0.0788013	0.0776636	0.0720664	0.0296939	0.0299391	0.144752	0.151199
GSM794998_s503d	0.156088	0.0950847	0.115447	0.0631448	0.101576	0.0810832	0.151781	0.122356	0.0915396	0.0219004
GSM794999_s504d2	0.199131	0.14792	0.142359	0.103161	0.081733	0.0671189	0.0393877	0.0147901	0.120786	0.083614
GSM795000_s505d	0.255103	0.120294	0.0669585	0.0979429	0.113314	0.117264	0.100649	0.0817379	0.0202337	0.0265026
GSM795001_s507d2	0.031655	0.106064	0.00467228	0.217615	0.242627	0.0824865	0.0968017	0.200157	0.0102927	0.00762847
GSM795002_s508d2	0.0127464	0.135243	0.0991066	0.153037	0.132454	0.0623896	0.107493	0.223103	0.0341818	0.0402456
GSM795003_s509d	0.176219	0.209239	0.054773	0.0609879	0.0376657	0.08287	0.209699	0.107341	0.0580905	0.00311466
GSM795004_s51d	0.247652	0.14146	0.0698018	0.103298	0.0968094	0.116321	0.0811087	0.0741739	0.0292732	0.0401015
GSM795005_s510d2	0.0380504	0.0879866	0.0989398	0.162041	0.108373	0.0444431	0.0361021	0.0603168	0.169814	0.193933
GSM795006_s511d	0.237118	0.0900657	0.215557	0.0335688	0.011205	0.0911415	0.0374196	0.0144714	0.211082	0.0583703
GSM795007_s512d	0.180401	0.161999	0.221955	0.0397219	0.0302796	0.0431297	0.0578499	0.0285634	0.174168	0.0619329
GSM795008_s513d	0.202342	0.0983629	0.0128738	0.0721148	0.110706	0.0586182	0.186441	0.242436	0.0050194	0.0110845
GSM795009_s514d2	0.0923104	0.107493	0.000737948	0.19582	0.178034	0.0509286	0.116123	0.231442	0.00863374	0.018477
GSM795010_s516d	0.152198	0.220452	0.131623	0.0927049	0.0431339	0.0962991	0.139843	0.0389736	0.0582215	0.0265511
GSM795011_s518d	0.0440343	0.181777	0.0564092	0.170922	0.0290896	0.0883177	0.186234	0.160486	0.0639059	0.0188239
GSM795012_s519d2	0.13514	0.121085	0.00389017	0.144901	0.155398	0.0574366	0.155913	0.172706	0.0142225	0.0393075
GSM795013_s520d2	0.156745	0.0303231	0.0671861	0.061378	0.0295267	0.264496	0.00399246	0.00193065	0.131877	0.252545
GSM795014_s521d2	0.0137736	0.184795	0.0646981	0.217622	0.149713	0.106702	0.0436086	0.170367	0.0224473	0.0262737
GSM795015_s522d2	0.291001	0.0844051	0.0999145	0.0516549	0.0369831	0.16271	0.0232234	0.0066535	0.110686	0.132769
GSM795016_s523d2	0.0533565	0.102911	0.00638885	0.130138	0.22769	0.128739	0.0569969	0.270577	0.0031513	0.0200509
GSM795017_s525d2	0.170619	0.0716754	0.0778169	0.0988103	0.051798	0.123427	0.0378751	0.0545565	0.109804	0.203618
GSM795018_s526d2	0.0923195	0.0917028	0.227113	0.103613	0.0686589	0.0643081	0.00330562	0.0387575	0.181516	0.128704
GSM795019_s527d2	0.0381596	0.108354	0.0871771	0.112391	0.079485	0.0220353	0.0792686	0.116932	0.20873	0.147468
GSM795020_s528d2	0.182821	0.0546389	0.184414	0.0693258	0.0334957	0.0617176	0.00962561	0.0115002	0.230111	0.16235
GSM795021_s529d	0.0660424	0.0513215	0.0493247	0.0653119	0.0229487	0.0562616	0.148243	0.13453	0.200749	0.205267
GSM795022_s53d	0.440025	0.0887713	0.0747573	0.0872639	0.075245	0.107868	0.0288161	0.0267801	0.0469229	0.0235497
GSM795023_s531d2	0.0317013	0.169196	0.0229074	0.160266	0.136832	0.121226	0.128587	0.168731	0.02967	0.0308837
GSM795024_s533d	0.335349	0.0387085	0.119622	0.0264899	0.0113091	0.148431	0.00947282	0.012161	0.15195	0.146506
GSM795025_s534d	0.0912688	0.131633	0.142492	0.0313073	0.0743309	0.0166205	0.132442	0.0866795	0.195183	0.0980425
GSM795026_s535d	0.0727593	0.0300754	0.117511	0.0568452	0.0428924	0.0496871	0.0492463	0.066273	0.276042	0.238668
GSM795027_s536d	0.0110777	0.238964	0.0194222	0.17248	0.134862	0.0392795	0.181063	0.177805	0.0157692	0.00927727
GSM795028_s537d2	0.279709	0.108789	0.0724049	0.100419	0.112473	0.0403214	0.0786479	0.0972097	0.0853176	0.0247081
GSM795029_s538d	0.0289744	0.100035	0.0185973	0.135931	0.0933846	0.113167	0.14081	0.302709	0.0159209	0.0504719
GSM795030_s539d	0.00992342	0.0328705	0.00640336	0.156835	0.0978571	0.151674	0.205544	0.324151	0.00597389	0.00876743
GSM795031_s54d	0.0358622	0.133645	5.26e-06	0.154009	0.153956	0.118503	0.0745854	0.233216	0.0421333	0.0540848
GSM795032_s541d	0.274763	0.0394335	0.0857654	0.0361125	0.0213673	0.0923516	0.00645498	0.0223303	0.249699	0.171722
GSM795033_s542d	0.0274522	0.0616358	1.35e-14	0.139662	0.166065	0.0940983	0.136443	0.355819	9.77e-12	0.0188239
GSM795034_s543d	0.0529318	0.133125	0.0193744	0.114626	0.142453	0.0726415	0.209667	0.184381	0.0593286	0.0114722
GSM795035_s544d	0.115025	0.0538294	0.111087	0.0584272	0.0228246	0.00689496	0.0775041	0.0542046	0.335208	0.164995
GSM795036_s546d	0.235384	0.0602954	0.144796	0.0608445	0.0438595	0.060922	0.0459432	0.00734643	0.222367	0.118242
GSM795037_s547d	0.129932	0.132714	0.0173075	0.120167	0.0896678	0.195056	0.121574	0.168447	0.00370375	0.0214311
GSM795038_s548d	0.407141	0.118611	0.0799437	0.066036	0.0319802	0.117362	0.022518	0.0278183	0.0829256	0.0456644
GSM795039_s549d2	0.181874	0.115108	0.0574469	0.0857873	0.0692786	0.0550442	0.0378685	0.0778245	0.168345	0.151423
GSM795040_s55d	0.261382	0.0491553	0.0725425	0.075109	0.077959	0.137289	0.0267582	0.036345	0.14645	0.11701
GSM795041_s551d2	0.196645	0.161479	0.00686962	0.0829072	0.208643	0.0760052	0.0977525	0.160407	0.000531407	0.00876069
GSM795042_s552d2	0.116556	0.0876019	0.11694	0.0905332	0.0909799	0.0861401	0.101052	0.107188	0.150432	0.0525772
GSM795043_s553d2	0.00784375	0.0448728	0.00277294	0.220704	0.174723	0.056682	0.081941	0.372661	0.000783636	0.0370161
GSM795044_s554d2	0.0887575	0.0643385	0.121664	0.0658209	0.0459553	0.0978511	0.0112585	0.0342976	0.248059	0.221998
GSM795045_s555d2	0.0558058	0.157211	1.7e-14	0.198068	0.172466	0.108783	0.109379	0.156094	0.0134886	0.0287036
GSM795046_s556d2	0.293218	0.0388147	0.127485	0.0445993	0.043798	0.130684	0.00848598	0.0191196	0.145449	0.148346
GSM795047_s557d2	0.0857527	0.171199	0.0668552	0.169938	0.0960931	0.030326	0.109952	0.138798	0.0779706	0.0531152
GSM795048_s558d2	0.123072	0.105665	6.87e-08	0.106878	0.206526	0.0539862	0.125348	0.255716	0.00180302	0.0210065
GSM795049_s559d2	0.0852859	0.122743	0.0423713	0.130436	0.144789	0.0337934	0.0997566	0.146701	0.125175	0.0689491
GSM795050_s56d	0.23756	0.124937	0.155366	0.0835903	0.0488717	0.0325151	0.0127303	0.0596383	0.174267	0.0705241
GSM795051_s560d2	0.246697	0.0327637	0.0977664	0.0369621	0.0406591	0.164941	0.022207	0.0195243	0.106154	0.232325
GSM795052_s561d2	0.00937757	0.175357	0.00221032	0.1817	0.133682	0.0946741	0.106173	0.265356	0.0251619	0.00630781
GSM795053_s564d	0.360495	0.122319	0.128604	0.0614716	0.0704368	0.104351	0.0554976	0.0497512	0.0305638	0.0165101
GSM795054_s565d2	0.0211102	0.148812	0.0522564	0.194133	0.13868	0.114731	0.0978912	0.165529	0.0324251	0.0344327
GSM795055_s566d2	0.21807	0.150972	0.123068	0.124701	0.0721822	0.058704	0.029149	0.0411444	0.106341	0.0756684
GSM795056_s567d2	0.106369	0.0812446	0.0578412	0.0928269	0.0581622	0.164322	0.042362	0.0380033	0.186282	0.172587
GSM795057_s569d	0.393526	0.080785	0.0641735	0.0626903	0.0386055	0.097576	0.0289342	0.0125114	0.141075	0.0801237
GSM795058_s57d	0.00168978	0.106977	0.0651177	0.132202	0.128294	0.0425594	0.0715964	0.226213	0.0767427	0.148608
GSM795059_s570d	0.387191	0.0584761	0.146262	0.048489	0.0203561	0.151447	0.0254198	0.0213489	0.082973	0.0580368
GSM795060_s571d	0.117936	0.0620249	0.0122876	0.0845443	0.132215	0.234086	0.0714698	0.225793	0.0259069	0.0337367
GSM795061_s573d	0.0927391	0.0529221	0.0757838	0.10076	0.0588956	0.0679938	0.153518	0.166643	0.131523	0.0992222
GSM795062_s575d	0.182079	0.0625758	0.17335	0.0424391	0.0214492	0.0481038	0.0208503	0.00806683	0.218421	0.222665
GSM795063_s576d	0.092583	0.0663093	0.0900811	0.0478798	0.0179554	0.017795	0.0316618	0.00791796	0.343951	0.283866
GSM795064_s578d	0.232385	0.0745754	0.0802859	0.0323665	0.0920849	0.0858188	0.0420596	0.0375809	0.111274	0.211569
GSM795065_s579d	0.0214358	0.0857965	0.0124697	0.126847	0.135468	0.12263	0.155503	0.304106	0.00993644	0.0258076
GSM795066_s58d	0.101488	0.0839151	0.00180838	0.139705	0.165751	0.281075	0.0467527	0.172792	0.00195282	0.0047605
GSM795067_s581d	0.360125	0.0341368	0.10798	0.0275814	0.0414997	0.122537	0.0469544	0.0372067	0.135973	0.0860048
GSM795068_s582d	0.0910978	0.0540614	0.263718	0.0329727	0.0439423	0.0968205	0.0197715	0.0110171	0.179531	0.207068
GSM795069_s584d	0.360583	0.0762621	0.124238	0.0384426	0.0166745	0.119698	0.0228244	0.0280183	0.123839	0.0894189
GSM795070_s585d	0.0637996	0.0936827	0.0358112	0.0762695	0.12277	0.022802	0.143931	0.163163	0.145556	0.132216
GSM795071_s586d	0.0292319	0.0940588	6.21e-05	0.17372	0.218126	0.0451126	0.0917188	0.342265	0.00115739	0.00454853
GSM795072_s587d	0.0141066	0.0560289	8.94e-15	0.131092	0.323987	0.0497217	0.114216	0.309586	0.00104999	0.000211164
GSM795073_s589d	0.0559606	0.116987	0.0159233	0.080837	0.0951727	0.0714829	0.114929	0.183349	0.164082	0.101276
GSM795074_s590d	0.103729	0.200204	0.0634183	0.0759709	0.0883265	0.0486793	0.175499	0.126108	0.0545762	0.0634889
GSM795075_s591d	0.0351748	0.104757	0.0140027	0.145658	0.0777391	0.081957	0.161769	0.211993	0.0905666	0.0763826
GSM795076_s592d	0.0826819	0.120099	0.119287	0.0883476	0.0669799	0.0149862	0.071849	0.115405	0.147164	0.1732
GSM795077_s595d	0.0702042	0.119317	0.0922857	0.0892245	0.0779079	0.0744444	0.10379	0.0785584	0.226879	0.0673891
GSM795078_s596d	0.120954	0.0718428	0.108303	0.0716242	0.0125798	0.0799083	0.0644813	0.0629864	0.204453	0.202867
GSM795079_s599d	0.224786	0.0624475	0.0434309	0.0492112	0.091281	0.0431808	0.0789292	0.0918657	0.150608	0.16426
GSM795080_s6d	0.0124051	0.0580084	0.0163889	0.116228	0.0922163	0.0308195	0.128719	0.221821	0.193489	0.129904
GSM795081_s60d	0.349101	0.0999096	0.0468746	0.0864802	0.0955453	0.145391	0.0120739	0.0545024	0.0317689	0.0783537
GSM795082_s601d	0.132396	0.091566	0.0831734	0.0752065	0.045151	0.0459518	0.0310939	0.0226193	0.195606	0.277236
GSM795083_s606d	0.087982	0.112467	1.44e-14	0.11965	0.213414	0.0202025	0.182633	0.251828	0.0117091	0.000114681
GSM795084_s608d2	0.134457	0.0883175	0.0165644	0.143191	0.101718	0.319316	0.0286537	0.115738	0.0182352	0.0338082
GSM795085_s609dR	0.208096	0.0841357	0.074016	0.0841199	0.0540633	0.123131	0.0599877	0.05943	0.113399	0.139622
GSM795086_s61d	0.014465	0.094669	0.0100106	0.124981	0.136513	0.0104577	0.114207	0.226861	0.139672	0.128163
GSM795087_s610d2	0.0132023	0.0566471	1.02e-14	0.102106	0.256311	0.0388131	0.185872	0.342052	0.00061293	0.00438355
GSM795088_s611d	0.134991	0.119854	0.160694	0.056574	0.0210647	0.03012	0.0801216	0.0765657	0.222444	0.0975698
GSM795089_s612d2	0.151243	0.0637903	0.00801327	0.15032	0.115917	0.105413	0.0942804	0.139647	0.0407036	0.130673
GSM795090_s613d2	0.273709	0.197423	0.0426882	0.0966856	0.0570486	0.0401235	0.135435	0.124037	0.0237965	0.0090534
GSM795091_s616d2	0.0182632	0.23967	0.0179884	0.177577	0.15762	0.0958205	0.055609	0.189156	0.0150997	0.0331966
GSM795092_s62d	0.124178	0.139274	0.0175009	0.126988	0.111266	0.063241	0.0681887	0.219799	0.0809378	0.0486267
GSM795093_s621d2	0.209958	0.116074	0.00376175	0.137664	0.122389	0.0530871	0.0778714	0.201172	0.0114796	0.066542
GSM795094_s623d2	0.0691006	0.0862645	0.0457333	0.0866517	0.0516839	0.198329	0.0349263	0.0531126	0.0861545	0.288044
GSM795095_s628d2	0.0519994	0.114855	0.0664308	0.102758	0.129896	0.0357784	0.118578	0.254798	0.0527023	0.072204
GSM795096_s630d2	0.0481739	0.147405	2.73e-14	0.152573	0.163959	0.110348	0.0894249	0.16818	0.0817713	0.0381651
GSM795097_s633d2R	0.0497097	0.138778	0.171795	0.0790218	0.060206	0.0301763	0.0346119	0.0744644	0.206587	0.15465
GSM795098_s634d2	0.0863718	0.110758	0.046632	0.134505	0.11442	0.204624	0.0517038	0.152233	0.0360028	0.0627496
GSM795099_s635d2	0.0583991	0.205171	0.141764	0.132651	0.140668	0.111918	0.0449856	0.0988645	0.0200339	0.0455458
GSM795100_s636d2R	0.0173392	0.187109	0.0627617	0.131549	0.240508	0.0648993	0.0921446	0.184096	0.0148929	0.0046998
GSM795101_s637d	0.0492112	0.143383	0.0202276	0.213121	0.1496	0.121957	0.0565966	0.194648	0.0142556	0.0370004
GSM795102_s64d	0.152306	0.0489124	0.0248751	0.0635378	0.0991111	0.05386	0.0711022	0.137588	0.158543	0.190164
GSM795103_s641d2	0.124555	0.171209	0.0339719	0.180026	0.186707	0.0558621	0.0461742	0.130809	0.0201675	0.0505181
GSM795104_s642d	0.158907	0.0648144	0.077622	0.0864368	0.0520762	0.108117	0.0528612	0.0308173	0.156771	0.211576
GSM795105_s643d	0.21386	0.067157	0.0389032	0.0520786	0.0538289	0.348289	0.0399832	0.0511422	0.0410029	0.0937547
GSM795106_s644d	0.00819235	0.221679	0.0365469	0.148249	0.104909	0.0283958	0.0653557	0.291237	0.0323448	0.063091
GSM795107_s66d	0.0163286	0.099398	0.0364116	0.131207	0.165283	0.0705698	0.0937189	0.23147	0.0594722	0.0961409
GSM795108_s68d	0.0110477	0.142564	0.028499	0.132826	0.188243	0.113312	0.0552557	0.242702	0.0357981	0.0497514
GSM795109_s69d	0.0262836	0.0779472	0.0329715	0.0810733	0.110627	0.0601005	0.136071	0.19124	0.0934386	0.190247
GSM795110_s7d	0.0326941	0.144869	0.043796	0.191511	0.0980015	0.072376	0.0988434	0.135517	0.101724	0.0806683
GSM795111_s72d	0.0113923	0.0840222	1.03e-14	0.173339	0.232818	0.0650106	0.104642	0.31996	0.00291929	0.00589632
GSM795112_s77d	0.0949658	0.155604	0.0161458	0.102344	0.181206	0.171729	0.0856139	0.157437	0.0190541	0.0159002
GSM795113_s79d	0.0128298	0.134741	1.42e-08	0.185094	0.144756	0.0586974	0.128527	0.278432	0.015578	0.0413443
GSM795114_s80d	0.00360059	0.0609141	0.00123408	0.167781	0.226788	0.0636885	0.10873	0.355976	0.00350886	0.00777839
GSM795115_s84d	0.0827795	0.100097	0.0975689	0.131039	0.0773196	0.0803309	0.0837629	0.0876132	0.150753	0.108737
GSM795116_s86d	0.0215964	0.165482	0.0145686	0.0945278	0.172963	0.0674141	0.11194	0.240421	0.0496811	0.0614061
GSM795117_s88d	0.0343948	0.198255	0.0173871	0.238899	0.12947	0.211981	0.0326865	0.123918	0.00627776	0.00673088
GSM795118_s89d	0.0212704	0.192113	0.014119	0.19908	0.152065	0.083987	0.0852596	0.185163	0.00818449	0.0587581
GSM795119_s90d	0.0230635	0.166667	0.087084	0.126783	0.136758	0.0272455	0.110923	0.10353	0.135065	0.0828823
GSM795120_s92d	0.0520851	0.0831279	0.161374	0.130132	0.107715	0.0399843	0.0349297	0.0800948	0.155874	0.154682
GSM795121_s93d	0.129596	0.0956334	0.118892	0.0801043	0.0707351	0.0366309	0.0749134	0.0533397	0.235131	0.105025
GSM795122_s94d	0.0632072	0.0561632	0.045281	0.166491	0.168249	0.168541	0.102724	0.189399	0.00763413	0.0323113
GSM795123_s95d	0.0323733	0.0984039	0.0427104	0.102029	0.119337	0.0422844	0.0688334	0.136021	0.223384	0.134624
GSM795124_s97d	0.18157	0.223962	0.066543	0.108252	0.129369	0.027166	0.0857786	0.107144	0.0363278	0.0338886

## Sheet: Table S4
sample	Carcinoma Ecotype
GSM794865_s10d	CE1
GSM794866_s11d	CE4
GSM794867_s115d	CE9
GSM794868_s116d	CE8
GSM794869_s117d	CE10
GSM794870_s119d	CE1
GSM794871_s12d	CE9
GSM794872_s120d	CE8
GSM794873_s122d	CE1
GSM794874_s123d	CE8
GSM794875_s125Rd	CE8
GSM794876_s129d	CE8
GSM794877_s130d	CE8
GSM794878_s132d	CE10
GSM794879_s134d	CE8
GSM794880_s139d	CE1
GSM794881_s140d	CE2
GSM794882_s143d	CE10
GSM794883_s144d	CE8
GSM794884_s145d	CE8
GSM794885_s146d	CE9
GSM794886_s148d	CE9
GSM794887_s15d	CE10
GSM794888_s150d	CE10
GSM794889_s155d	CE9
GSM794890_s156d	CE8
GSM794891_s16d	CE6
GSM794892_s160d	CE8
GSM794894_s171d	CE1
GSM794895_s173d	CE10
GSM794896_s174d	CE10
GSM794897_s178d	CE1
GSM794899_s183d	CE4
GSM794900_s184d	CE2
GSM794901_s185d	CE5
GSM794902_s186d	CE1
GSM794904_s20d	CE2
GSM794905_s22d	CE5
GSM794906_s23d	CE6
GSM794907_s249d	CE1
GSM794909_s257d	CE1
GSM794911_s262d	CE1
GSM794912_s264d	CE5
GSM794913_s266d	CE1
GSM794914_s267d	CE8
GSM794915_s268d	CE8
GSM794916_s269d	CE9
GSM794917_s27d	CE1
GSM794918_s299d	CE1
GSM794919_s300d	CE1
GSM794920_s301d	CE9
GSM794921_s302d	CE6
GSM794922_s303d	CE4
GSM794923_s304d	CE1
GSM794924_s305d2	CE8
GSM794925_s306d	CE6
GSM794926_s307d	CE6
GSM794927_s310d	CE9
GSM794928_s318d	CE2
GSM794929_s319d	CE2
GSM794930_s320d2	CE6
GSM794931_s323d	CE1
GSM794932_s327d	CE8
GSM794933_s330d	CE4
GSM794934_s331d	CE6
GSM794935_s333d2	CE10
GSM794936_s335d	CE1
GSM794937_s337d	CE1
GSM794938_s340d	CE1
GSM794940_s346d	CE6
GSM794941_s347d	CE7
GSM794942_s348d2	CE1
GSM794943_s350d	CE6
GSM794944_s352d	CE7
GSM794945_s353d	CE5
GSM794946_s355d	CE6
GSM794947_s356d	CE8
GSM794948_s357d	CE8
GSM794949_s358d	CE6
GSM794950_s36d	CE5
GSM794951_s360d	CE1
GSM794952_s362d	CE1
GSM794953_s363d	CE2
GSM794954_s365d	CE7
GSM794955_s366d	CE6
GSM794956_s367d	CE1
GSM794957_s368d2	CE10
GSM794958_s38d	CE9
GSM794959_s4d	CE2
GSM794960_s41d2R	CE3
GSM794961_s42d	CE1
GSM794963_s44d	CE9
GSM794964_s45d	CE8
GSM794965_s456d	CE1
GSM794967_s462d	CE1
GSM794968_s464d	CE8
GSM794969_s467d	CE6
GSM794970_s468d	CE8
GSM794972_s470d2	CE5
GSM794973_s475d2	CE5
GSM794974_s476d	CE7
GSM794975_s477d	CE2
GSM794976_s479d	CE1
GSM794977_s480d2	CE1
GSM794978_s481d	CE1
GSM794979_s482d	CE6
GSM794980_s483d	CE9
GSM794981_s484d	CE9
GSM794983_s487d	CE1
GSM794984_s488d	CE8
GSM794985_s49d	CE8
GSM794986_s490d	CE3
GSM794987_s491d	CE2
GSM794988_s493d	CE1
GSM794989_s494d	CE1
GSM794990_s495d	CE9
GSM794992_s497d	CE1
GSM794993_s498d2	CE10
GSM794995_s500d	CE1
GSM794997_s502d2	CE3
GSM794999_s504d2	CE1
GSM795000_s505d	CE1
GSM795001_s507d2	CE5
GSM795002_s508d2	CE8
GSM795003_s509d	CE7
GSM795004_s51d	CE1
GSM795005_s510d2	CE10
GSM795006_s511d	CE1
GSM795007_s512d	CE3
GSM795008_s513d	CE8
GSM795009_s514d2	CE8
GSM795010_s516d	CE2
GSM795011_s518d	CE7
GSM795012_s519d2	CE8
GSM795013_s520d2	CE6
GSM795014_s521d2	CE4
GSM795015_s522d2	CE1
GSM795016_s523d2	CE8
GSM795017_s525d2	CE10
GSM795018_s526d2	CE3
GSM795019_s527d2	CE9
GSM795020_s528d2	CE9
GSM795021_s529d	CE10
GSM795022_s53d	CE1
GSM795023_s531d2	CE2
GSM795024_s533d	CE1
GSM795025_s534d	CE9
GSM795026_s535d	CE9
GSM795027_s536d	CE2
GSM795028_s537d2	CE1
GSM795029_s538d	CE8
GSM795031_s54d	CE8
GSM795032_s541d	CE1
GSM795033_s542d	CE8
GSM795035_s544d	CE9
GSM795036_s546d	CE1
GSM795037_s547d	CE6
GSM795038_s548d	CE1
GSM795039_s549d2	CE1
GSM795040_s55d	CE1
GSM795041_s551d2	CE5
GSM795042_s552d2	CE9
GSM795043_s553d2	CE8
GSM795044_s554d2	CE9
GSM795046_s556d2	CE1
GSM795048_s558d2	CE8
GSM795050_s56d	CE1
GSM795051_s560d2	CE1
GSM795052_s561d2	CE8
GSM795053_s564d	CE1
GSM795055_s566d2	CE1
GSM795056_s567d2	CE9
GSM795057_s569d	CE1
GSM795058_s57d	CE8
GSM795059_s570d	CE1
GSM795060_s571d	CE6
GSM795061_s573d	CE8
GSM795062_s575d	CE10
GSM795063_s576d	CE9
GSM795064_s578d	CE1
GSM795066_s58d	CE6
GSM795067_s581d	CE1
GSM795068_s582d	CE3
GSM795069_s584d	CE1
GSM795070_s585d	CE8
GSM795071_s586d	CE8
GSM795072_s587d	CE5
GSM795073_s589d	CE8
GSM795074_s590d	CE2
GSM795075_s591d	CE8
GSM795076_s592d	CE10
GSM795077_s595d	CE9
GSM795078_s596d	CE9
GSM795079_s599d	CE1
GSM795080_s6d	CE8
GSM795081_s60d	CE1
GSM795082_s601d	CE10
GSM795083_s606d	CE8
GSM795084_s608d2	CE6
GSM795085_s609dR	CE1
GSM795086_s61d	CE8
GSM795087_s610d2	CE8
GSM795088_s611d	CE9
GSM795089_s612d2	CE1
GSM795090_s613d2	CE1
GSM795091_s616d2	CE2
GSM795092_s62d	CE8
GSM795093_s621d2	CE1
GSM795094_s623d2	CE10
GSM795097_s633d2R	CE9
GSM795098_s634d2	CE6
GSM795099_s635d2	CE2
GSM795100_s636d2R	CE5
GSM795101_s637d	CE4
GSM795102_s64d	CE10
GSM795103_s641d2	CE5
GSM795104_s642d	CE10
GSM795105_s643d	CE6
GSM795106_s644d	CE8
GSM795109_s69d	CE8
GSM795111_s72d	CE8
GSM795112_s77d	CE5
GSM795113_s79d	CE8
GSM795114_s80d	CE8
GSM795115_s84d	CE9
GSM795119_s90d	CE2
GSM795120_s92d	CE3
GSM795121_s93d	CE9
GSM795122_s94d	CE8
GSM795123_s95d	CE9
GSM795124_s97d	CE2
